# Supplementary material for: 2-(3,5-Dimethyl-1,1-dioxo-2H-1λ6,2,6-thia­diazin-4-yl)benzoic acid
Source: Acta Crystallogr Sect E Struct Rep Online. 2012 Sep 5;68(Pt 10):o2859. doi: 10.1107/S1600536812037026 (PMC3470217; doi:10.1107/S1600536812037026)
Supplement: Supplementary file 2 [file e-68-o2859-Isup2.hkl]

# 
# h,k,l, Fc-squared, Fo-squared, sigma(Fo-squared) and status flag 
# 
data_I
_shelx_title ' pralav4 in P2(1)/n' 
_shelx_refln_list_code          4 
_shelx_F_calc_maximum      157.83 
_exptl_crystal_F_000       584.00 
_reflns_d_resolution_high  0.7470 
 
loop_ 
 _symmetry_equiv_pos_as_xyz 
 'x, y, z' 
 '-x+1/2, y+1/2, -z+1/2' 
 '-x, -y, -z' 
 'x-1/2, -y-1/2, z-1/2' 
 
_cell_length_a    10.5048 
_cell_length_b    10.4254 
_cell_length_c    11.1294 
_cell_angle_alpha  90.000 
_cell_angle_beta   92.772 
_cell_angle_gamma  90.000 
 
_shelx_F_squared_multiplier     1.000 
 
loop_ 
 _refln_index_h 
 _refln_index_k 
 _refln_index_l 
 _refln_F_squared_calc 
 _refln_F_squared_meas 
 _refln_F_squared_sigma 
 _refln_observed_status 
   2   0   0    10535.05     9652.62    188.82 o 
   4   0   0       78.87       63.46      5.94 o 
   6   0   0       42.04       24.38      1.71 o 
   8   0   0     1762.49     1719.49     27.79 o 
  10   0   0      584.69      575.71     17.34 o 
  12   0   0      449.64      419.67     15.68 o 
   1   1   0     4084.52     3939.41     61.48 o 
   2   1   0     1230.91     1201.11     17.17 o 
   3   1   0     3518.03     3487.22     39.08 o 
   4   1   0      224.90      257.44      3.94 o 
   5   1   0       54.89       44.17      1.85 o 
   6   1   0      267.22      239.75      5.51 o 
   7   1   0     1627.29     1609.99     20.11 o 
   8   1   0     1396.21     1352.30     17.38 o 
   9   1   0     2115.83     2022.39     31.40 o 
  10   1   0      400.78      399.08      9.82 o 
  11   1   0      586.41      579.98     12.93 o 
  12   1   0       44.91       51.67      4.28 o 
  13   1   0       22.53       28.19      4.75 o 
   0   2   0     4088.32     4273.23     58.60 o 
   1   2   0     2496.71     2555.91     22.26 o 
   2   2   0     1570.91     1551.94     15.43 o 
   3   2   0      238.47      201.21      4.45 o 
   4   2   0       86.68       89.12      5.70 o 
   5   2   0      558.93      633.94     11.08 o 
   6   2   0       12.04       12.72      1.82 o 
   7   2   0       58.74       62.13      4.75 o 
   8   2   0        1.32        3.21      2.38 o 
   9   2   0      302.80      287.32     11.16 o 
  10   2   0       57.87       61.87      4.09 o 
  11   2   0       96.18      100.47      5.27 o 
  12   2   0        8.04        7.71      4.28 o 
  13   2   0       36.61       35.09      5.46 o 
   1   3   0     4673.22     4549.77     43.82 o 
   2   3   0      559.52      606.47      7.98 o 
   3   3   0     1599.82     1517.35     21.51 o 
   4   3   0       41.93       34.18      2.26 o 
   5   3   0      110.22      124.35      4.19 o 
   6   3   0      369.41      417.74     16.51 o 
   7   3   0      239.99      235.68      6.29 o 
   8   3   0        2.52       -1.41      3.56 o 
   9   3   0      110.75      108.42      4.45 o 
  10   3   0       20.65       18.53      4.28 o 
  11   3   0      332.03      322.22      9.22 o 
  12   3   0      118.23      117.34      5.95 o 
  13   3   0        4.51        4.75      3.80 o 
   0   4   0     3784.79     3593.67     49.54 o 
   1   4   0        0.00        0.43      0.72 o 
   2   4   0        1.78       21.79      1.36 o 
   3   4   0      144.04      151.78      3.29 o 
   4   4   0      128.66      161.47      4.78 o 
   5   4   0      253.78      307.87      7.14 o 
   6   4   0      153.93      127.78      4.62 o 
   7   4   0      205.13      203.71      6.11 o 
   8   4   0     1625.37     1588.49     25.93 o 
   9   4   0        6.63        3.94      1.99 o 
  10   4   0      240.92      221.12     11.16 o 
  11   4   0        8.39        6.18      4.04 o 
  12   4   0      218.59      207.06     13.66 o 
  13   4   0        0.38        0.87      2.61 o 
   1   5   0      101.31       82.66      2.00 o 
   2   5   0      173.47      202.66      4.00 o 
   3   5   0       20.36       22.83      1.61 o 
   4   5   0       12.72       15.23      1.47 o 
   5   5   0      111.74      146.49     12.59 o 
   6   5   0       24.31       34.36      2.94 o 
   7   5   0       28.17       27.37      2.77 o 
   8   5   0      635.55      646.93     13.33 o 
   9   5   0      779.60      745.22     18.41 o 
  10   5   0      122.93      123.03      8.79 o 
  11   5   0       25.04       29.93      5.46 o 
  12   5   0       75.33       80.51      8.31 o 
  13   5   0        6.81        6.20      3.08 o 
   0   6   0       69.79       67.45      3.80 o 
   1   6   0      336.60      349.52      4.85 o 
   2   6   0      183.07      180.73      4.01 o 
   3   6   0       64.29       61.57      2.98 o 
   4   6   0     1528.73     1522.53     19.40 o 
   5   6   0      124.00      122.63      5.94 o 
   6   6   0      118.41      113.76      7.84 o 
   7   6   0       68.80       71.11      6.65 o 
   8   6   0      139.35      151.23      6.02 o 
   9   6   0      731.07      748.78     15.59 o 
  10   6   0      149.12      153.66      9.98 o 
  11   6   0      150.13      147.73     10.21 o 
  12   6   0       41.74       43.46      7.13 o 
   1   7   0     1053.48     1049.70     11.80 o 
   2   7   0      298.38      309.05      5.80 o 
   3   7   0     1727.48     1721.60     21.70 o 
   4   7   0       15.13       12.42      1.71 o 
   5   7   0     1578.15     1553.45     25.53 o 
   6   7   0      106.25      110.41      5.12 o 
   7   7   0     2054.81     2038.57     32.92 o 
   8   7   0       14.62       18.77      4.87 o 
   9   7   0      489.75      506.50     12.49 o 
  10   7   0       43.90       43.23      6.41 o 
  11   7   0        0.21       -0.24      3.56 o 
  12   7   0       39.80       50.11      7.36 o 
   0   8   0     1746.76     1703.50     50.71 o 
   1   8   0      131.00      134.16      4.81 o 
   2   8   0      646.03      600.63      9.49 o 
   3   8   0        5.47        2.75      1.36 o 
   4   8   0      576.58      563.98      9.47 o 
   5   8   0       16.86       23.22      3.01 o 
   6   8   0     1085.43     1077.38     23.04 o 
   7   8   0      139.76      157.56      6.46 o 
   8   8   0      830.51      811.37     17.10 o 
   9   8   0      101.29      102.90      5.78 o 
  10   8   0       56.84       49.40      6.89 o 
  11   8   0       56.54       77.66      8.55 o 
   1   9   0      613.58      562.63     11.75 o 
   2   9   0       96.09       92.95      3.41 o 
   3   9   0       68.92       67.86      4.27 o 
   4   9   0       42.21       45.14      3.70 o 
   5   9   0       36.36       38.11      3.51 o 
   6   9   0       12.36       17.19      3.21 o 
   7   9   0      488.05      460.79     12.35 o 
   8   9   0      262.73      281.90      9.32 o 
   9   9   0        3.91        3.85      2.67 o 
  10   9   0       61.53       77.19      8.31 o 
   0  10   0       72.79       77.90      6.18 o 
   1  10   0       25.03       20.48      5.46 o 
   2  10   0      362.24      340.95      9.05 o 
   3  10   0       56.10       52.90      5.34 o 
   4  10   0      651.69      616.08     13.38 o 
   5  10   0        8.21       13.78      4.51 o 
   6  10   0       63.55       74.24      4.86 o 
   7  10   0       17.22       17.89      3.36 o 
   8  10   0       14.96        6.77      3.02 o 
   9  10   0       15.83       14.60      3.51 o 
   1  11   0       67.24       67.48      4.36 o 
   2  11   0       44.56       43.06      5.11 o 
   3  11   0       52.38       54.28      4.26 o 
   4  11   0       21.18       20.82      3.35 o 
   5  11   0      428.34      399.24     16.15 o 
   6  11   0       60.01       58.43      6.89 o 
   8  11   0       16.63       11.16      4.99 o 
   0  12   0      174.62      170.05      9.74 o 
   1  12   0      117.33      112.06      9.38 o 
   2  12   0        1.75        0.24      2.35 o 
   3  12   0      100.10      100.99      5.61 o 
   4  12   0       14.79       14.44      3.19 o 
   5  12   0      127.55      108.06      9.03 o 
   6  12   0        1.73        5.46      4.28 o 
   7  12   0        9.63        6.89      4.75 o 
   1  13   0       45.50       41.07      4.36 o 
   2  13   0      103.12       86.80      5.61 o 
   3  13   0       11.74       14.72      3.44 o 
   4  13   0       37.39       29.69      6.18 o 
   5  13   0       72.05       74.58      8.08 o 
 -13   0   1       25.47       22.09      4.99 o 
 -11   0   1       22.51       23.28      4.75 o 
  -9   0   1      163.82      131.58      7.60 o 
  -7   0   1      328.90      354.49      9.98 o 
  -5   0   1      865.97     1046.57     21.02 o 
  -3   0   1     6001.32     5922.92     97.26 o 
  -1   0   1      292.07      270.58      4.37 o 
   3   0   1     1262.06     1248.32     24.94 o 
   5   0   1     3431.92     3475.62     68.16 o 
   7   0   1      214.12      240.83      8.31 o 
   9   0   1      349.05      327.04     11.40 o 
  11   0   1      107.61      112.58      7.60 o 
  13   0   1        4.76        3.33      3.80 o 
 -13   1   1        0.07        0.31      2.43 o 
 -12   1   1       12.95       11.82      3.01 o 
 -11   1   1       83.45       75.17      4.70 o 
 -10   1   1        7.54       11.39      2.60 o 
  -9   1   1      248.92      236.87      6.97 o 
  -8   1   1        0.53        0.95      0.92 o 
  -7   1   1        2.48       -0.66      0.80 o 
  -6   1   1     1216.04     1297.53     22.35 o 
  -5   1   1       43.17       40.32      1.77 o 
  -4   1   1     2456.13     2379.82     28.04 o 
  -3   1   1      304.47      264.59      4.15 o 
  -2   1   1      483.71      467.03      7.08 o 
  -1   1   1      215.81      191.75      2.88 o 
   1   1   1      979.14      962.03     13.77 o 
   2   1   1        9.52       12.01      1.08 o 
   3   1   1      541.65      599.91      7.44 o 
   4   1   1      569.41      576.16     12.38 o 
   5   1   1      636.10      650.18     11.52 o 
   6   1   1      511.89      476.11      8.42 o 
   7   1   1       78.52       78.16      2.39 o 
   8   1   1      930.93      908.04     16.86 o 
   9   1   1      227.83      216.37      6.46 o 
  10   1   1        9.61        9.74      2.35 o 
  11   1   1      102.99       95.34      4.95 o 
  12   1   1       71.80       74.16      4.86 o 
  13   1   1        0.48        2.13      2.57 o 
 -13   2   1        0.71       -0.24      2.35 o 
 -12   2   1      356.85      340.82     10.07 o 
 -11   2   1      114.55      107.39      7.13 o 
 -10   2   1      235.62      201.40      8.79 o 
  -9   2   1      213.85      195.92      4.95 o 
  -8   2   1       63.97       73.66      3.75 o 
  -7   2   1       76.85       84.86      2.41 o 
  -6   2   1      105.22       70.42      2.27 o 
  -5   2   1     3396.15     3629.39     41.31 o 
  -4   2   1     1262.29     1215.92     14.88 o 
  -3   2   1      196.22      196.44      3.49 o 
  -2   2   1      332.71      297.99      4.47 o 
  -1   2   1     1253.31     1313.27     18.67 o 
   0   2   1    10524.59    10341.48    117.05 o 
   1   2   1     1244.52     1221.82     23.63 o 
   2   2   1     1613.70     1720.13     32.30 o 
   3   2   1     1232.54     1368.37     20.15 o 
   4   2   1      280.85      266.38      4.12 o 
   5   2   1       71.48       79.82      3.08 o 
   6   2   1      133.68      132.17      4.16 o 
   7   2   1       96.62       96.84      3.54 o 
   8   2   1       84.12       80.06      3.42 o 
   9   2   1       68.75       60.36      3.68 o 
  10   2   1      139.66      127.74      5.34 o 
  11   2   1       19.50       21.04      3.01 o 
  12   2   1       10.42       12.05      2.97 o 
  13   2   1       17.13       24.61      3.75 o 
 -13   3   1       68.95       80.68      5.53 o 
 -12   3   1       27.67       30.50      3.78 o 
 -11   3   1        1.22        3.81      2.33 o 
 -10   3   1       27.99       28.98      4.99 o 
  -9   3   1      668.49      629.69     12.81 o 
  -8   3   1      354.15      352.38      8.55 o 
  -7   3   1     1251.85     1269.16     20.90 o 
  -6   3   1       88.77       90.93      3.78 o 
  -5   3   1      894.93      887.81     11.92 o 
  -4   3   1        1.16        1.45      0.86 o 
  -3   3   1     1603.84     1538.89     25.94 o 
  -2   3   1      302.90      358.55      5.24 o 
  -1   3   1      621.46      583.81      7.82 o 
   0   3   1     6154.78     5987.96     76.10 o 
   1   3   1     6491.81     6734.83     65.42 o 
   2   3   1       26.17       18.13      1.59 o 
   3   3   1      404.47      422.92      9.86 o 
   4   3   1        6.32        8.56      0.66 o 
   5   3   1      766.65      788.67     10.46 o 
   6   3   1       87.04      116.62      4.09 o 
   7   3   1     1561.93     1590.98     24.83 o 
   8   3   1     1868.47     1778.77     27.60 o 
   9   3   1        5.49        6.41      3.33 o 
  10   3   1       45.81       49.16      5.46 o 
  11   3   1        0.00        3.06      4.63 o 
  12   3   1      135.73      128.18      6.02 o 
  13   3   1       11.86        9.38      2.94 o 
 -13   4   1       46.63       57.30     12.71 o 
 -12   4   1        1.23       -0.41      2.33 o 
 -11   4   1      295.09      282.87     13.30 o 
 -10   4   1      386.11      356.73     14.25 o 
  -9   4   1      138.98      130.92      5.51 o 
  -8   4   1      304.89      287.07      7.80 o 
  -7   4   1      415.80      431.66     10.21 o 
  -6   4   1        7.95       18.88      3.33 o 
  -5   4   1       56.19       30.65      2.52 o 
  -4   4   1      686.04      756.12     11.17 o 
  -3   4   1       54.66       69.64      2.16 o 
  -2   4   1       50.59       40.39      1.47 o 
  -1   4   1      239.94      287.79      3.94 o 
   0   4   1     1923.09     2056.04     20.54 o 
   1   4   1       96.71      135.92      4.21 o 
   2   4   1       29.64       43.65      2.14 o 
   3   4   1      961.48     1064.26     11.28 o 
   4   4   1      111.87      140.14      3.60 o 
   5   4   1     2214.89     2224.47     33.17 o 
   6   4   1        0.37        3.53      1.65 o 
   7   4   1      346.06      350.72      8.21 o 
   8   4   1       27.60       27.19      2.80 o 
   9   4   1      359.83      374.31     14.25 o 
  10   4   1       48.20       49.16      5.94 o 
  11   4   1      223.83      241.07     12.11 o 
  12   4   1       30.27       31.34      3.71 o 
  13   4   1      127.95      116.78      6.42 o 
 -13   5   1       58.28       67.66      5.41 o 
 -12   5   1       11.18       20.19      5.46 o 
 -11   5   1       57.44       53.68      6.89 o 
 -10   5   1      628.86      607.53     19.95 o 
  -9   5   1      426.79      435.62     10.73 o 
  -8   5   1        2.07        1.77      1.99 o 
  -7   5   1      385.45      360.05      8.90 o 
  -6   5   1      394.34      427.05      9.57 o 
  -5   5   1      252.02      239.84      6.46 o 
  -4   5   1      566.45      625.95     11.67 o 
  -3   5   1     1515.86     1594.96     19.24 o 
  -2   5   1      114.49      141.16      2.73 o 
  -1   5   1     2988.63     3105.52     30.75 o 
   0   5   1     1118.26     1263.89     13.34 o 
   1   5   1       92.44      128.68      3.03 o 
   2   5   1       29.95       49.56      1.92 o 
   3   5   1      620.94      633.79     18.76 o 
   4   5   1      125.93      116.27      3.00 o 
   5   5   1        0.19        4.07      1.17 o 
   6   5   1      468.36      506.53     10.66 o 
   7   5   1      895.12      872.19     16.11 o 
   8   5   1       17.26       15.91      2.57 o 
   9   5   1       36.91       46.08      5.46 o 
  10   5   1       24.19       22.56      4.99 o 
  11   5   1       53.24       51.54      6.65 o 
  12   5   1       35.94       46.08      6.65 o 
 -12   6   1      402.83      455.06     18.76 o 
 -11   6   1        0.19        3.56      4.04 o 
 -10   6   1      152.82      177.79      7.00 o 
  -9   6   1       39.20       36.33      3.68 o 
  -8   6   1      437.75      428.04     10.66 o 
  -7   6   1      438.52      416.13     10.08 o 
  -6   6   1      135.47      135.06      5.34 o 
  -5   6   1       47.08       43.49      3.92 o 
  -4   6   1     1751.19     1738.37     26.95 o 
  -3   6   1       10.50        5.69      1.03 o 
  -2   6   1       21.86       10.86      1.03 o 
  -1   6   1      467.87      443.73      5.89 o 
   0   6   1      392.78      456.37      5.86 o 
   1   6   1     2371.21     2429.02     28.75 o 
   2   6   1      864.78      922.10     12.41 o 
   3   6   1       12.61       13.96      1.72 o 
   4   6   1       18.05       13.02      1.91 o 
   5   6   1      121.92      125.76      4.62 o 
   6   6   1      433.26      423.41      9.82 o 
   7   6   1      114.01      105.50      4.86 o 
   8   6   1      404.30      390.06      9.97 o 
   9   6   1      252.49      244.39     11.64 o 
  10   6   1        3.07       -0.24      3.80 o 
  11   6   1       94.11      106.40      9.26 o 
  12   6   1        4.28        3.80      3.80 o 
 -12   7   1        6.28        6.41      4.51 o 
 -11   7   1        8.29        7.13      4.51 o 
 -10   7   1        3.14       -0.66      2.40 o 
  -9   7   1        0.01       -2.09      2.09 o 
  -8   7   1      247.56      229.10      7.73 o 
  -7   7   1      283.53      271.48      8.14 o 
  -6   7   1       46.93       31.57      3.27 o 
  -5   7   1        0.63        1.13      1.76 o 
  -4   7   1       65.48       63.21      3.51 o 
  -3   7   1      181.93      160.38      5.22 o 
  -2   7   1      408.72      426.94      5.91 o 
  -1   7   1      146.71      143.30      5.21 o 
   0   7   1      797.79      790.50      9.26 o 
   1   7   1      104.82      108.04      3.29 o 
   2   7   1        1.12        2.68      1.22 o 
   3   7   1        0.02       -0.25      1.46 o 
   4   7   1      169.52      172.26      5.00 o 
   5   7   1       78.65       92.75      3.36 o 
   6   7   1       43.25       48.32      5.23 o 
   7   7   1      154.83      150.98      6.53 o 
   8   7   1      345.98      377.55     10.06 o 
   9   7   1      124.81      118.98      5.68 o 
  10   7   1      130.29      141.31      9.98 o 
  11   7   1        0.11        1.66      4.04 o 
  12   7   1       31.05       34.20      6.65 o 
 -11   8   1       15.07       12.59      5.23 o 
 -10   8   1       48.70       56.14      4.86 o 
  -9   8   1       31.87       35.41      4.03 o 
  -8   8   1      145.49      159.97      6.80 o 
  -7   8   1      360.96      364.67      9.90 o 
  -6   8   1      445.93      442.14     10.82 o 
  -5   8   1      282.74      275.21      7.80 o 
  -4   8   1      102.07      100.36      4.50 o 
  -3   8   1        9.83        9.90      1.68 o 
  -2   8   1      267.74      267.99      5.46 o 
  -1   8   1      182.50      175.01      3.47 o 
   0   8   1      182.33      189.16      4.41 o 
   1   8   1       19.90       18.17      2.27 o 
   2   8   1        0.37       -0.79      1.23 o 
   3   8   1       80.32       80.58      3.21 o 
   4   8   1       97.92      104.77      3.67 o 
   5   8   1      164.03      153.82      4.47 o 
   6   8   1        0.56       -0.24      1.99 o 
   7   8   1       23.15       21.79      5.58 o 
   8   8   1        1.21       -0.55      2.26 o 
   9   8   1       42.12       53.92      4.60 o 
  10   8   1       51.41       52.25      7.13 o 
  11   8   1       11.24        3.80      4.51 o 
 -10   9   1        2.23        0.98      3.33 o 
  -9   9   1      154.45      154.79      8.43 o 
  -8   9   1        0.54        0.17      2.33 o 
  -7   9   1       18.33       18.89      3.27 o 
  -6   9   1        0.17       -0.48      1.99 o 
  -5   9   1      154.93      150.92      5.85 o 
  -4   9   1       86.18       81.23      6.65 o 
  -3   9   1      202.14      185.71      6.21 o 
  -2   9   1      377.70      378.63      9.23 o 
  -1   9   1      355.11      342.90      8.56 o 
   0   9   1       21.18       22.63      2.77 o 
   1   9   1      112.69      116.36      3.77 o 
   2   9   1      964.58      902.55     15.16 o 
   3   9   1        0.54        0.53      2.28 o 
   4   9   1      130.40      111.63      3.93 o 
   5   9   1        0.25       -1.43      1.54 o 
   6   9   1      143.74      134.91      6.13 o 
   7   9   1      497.14      443.66     16.39 o 
   8   9   1        9.00       12.16      6.18 o 
   9   9   1       17.84       12.64      3.31 o 
  10   9   1       75.48       98.09      9.03 o 
  -9  10   1        5.29        8.33      3.92 o 
  -8  10   1        2.69        0.92      2.50 o 
  -7  10   1       22.28       27.08      3.75 o 
  -6  10   1      133.94      130.86      9.03 o 
  -5  10   1       19.84       23.75      4.99 o 
  -4  10   1       21.17       31.11      5.23 o 
  -3  10   1      164.15      145.03      5.96 o 
  -2  10   1      482.34      425.92     10.33 o 
  -1  10   1       23.65       24.14      3.02 o 
   0  10   1      658.43      607.42     12.84 o 
   1  10   1      273.00      259.71      7.70 o 
   2  10   1       21.31       21.72      2.91 o 
   3  10   1        0.46       -0.89      1.76 o 
   4  10   1        3.92        5.96      1.83 o 
   5  10   1       21.23       18.91      2.37 o 
   6  10   1      263.65      247.65      8.30 o 
   7  10   1       16.96       19.13      3.61 o 
   8  10   1       17.63       12.90      3.51 o 
   9  10   1       24.79       17.82      4.51 o 
  -8  11   1       62.37       53.20      7.36 o 
  -7  11   1       66.82       72.91      7.84 o 
  -6  11   1       67.92       65.08      7.36 o 
  -5  11   1        9.94        7.36      4.04 o 
  -4  11   1        7.15        5.23      3.56 o 
  -3  11   1      115.01       91.80      7.36 o 
  -2  11   1       61.55       62.28      4.36 o 
  -1  11   1      111.72       97.90      5.04 o 
   0  11   1      207.06      202.50      7.05 o 
   1  11   1       92.73       82.26     10.69 o 
   2  11   1      231.69      242.07      7.78 o 
   3  11   1        1.38        0.26      2.23 o 
   4  11   1        7.78        8.77      2.74 o 
   5  11   1       47.50       45.96      5.58 o 
   6  11   1       26.44       26.84      5.70 o 
   7  11   1      131.66      132.28      6.71 o 
   8  11   1      303.14      322.36     14.37 o 
  -7  12   1        2.92        0.00      4.28 o 
  -6  12   1        1.59       -2.85      4.04 o 
  -5  12   1       54.08       52.25      6.89 o 
  -4  12   1        3.90        4.51      4.28 o 
  -3  12   1        0.70        1.43      3.33 o 
  -2  12   1      174.78      170.94      9.14 o 
  -1  12   1      174.02      158.13      6.80 o 
   0  12   1      364.23      369.37     27.55 o 
   1  12   1      125.08      127.00      6.04 o 
   2  12   1        0.55        2.66      4.99 o 
   3  12   1        0.53        1.41      2.40 o 
   4  12   1        0.01       -2.23      2.23 o 
   5  12   1       30.73       28.32      3.85 o 
   6  12   1        0.51        1.90      4.04 o 
   7  12   1       51.41       56.76      7.60 o 
  -5  13   1      111.06      117.33      9.98 o 
  -4  13   1       11.17        4.99      4.51 o 
  -3  13   1       20.69       21.85      5.46 o 
  -2  13   1       26.37       22.96      3.78 o 
  -1  13   1      108.77      120.24      6.38 o 
   0  13   1       24.02       19.44      3.61 o 
   1  13   1       84.79       95.16      8.67 o 
   2  13   1        0.10        0.48      2.43 o 
   3  13   1        8.32        7.43      3.08 o 
   4  13   1        6.56        3.30      2.74 o 
 -12   0   2      266.19      280.49     12.59 o 
 -10   0   2       94.90       88.59      6.65 o 
  -8   0   2       33.97       39.75      2.80 o 
  -6   0   2      319.17      306.74      6.79 o 
  -4   0   2     2530.40     2642.54     93.10 o 
  -2   0   2       62.99       59.85      3.09 o 
   0   0   2     2952.75     3126.07     37.89 o 
   4   0   2     1836.05     2073.41     40.85 o 
   6   0   2      431.59      474.77     12.11 o 
   8   0   2     4627.11     4506.87     89.54 o 
  10   0   2      402.77      391.17     13.30 o 
  12   0   2      190.14      170.05      9.26 o 
 -13   1   2       41.24       50.35      4.70 o 
 -12   1   2      159.11      152.22      6.80 o 
 -11   1   2       27.10       24.33      3.44 o 
 -10   1   2     1327.31     1248.46     22.17 o 
  -9   1   2       17.53       16.72      2.77 o 
  -8   1   2      436.15      445.77      6.52 o 
  -7   1   2      204.72      201.56      3.92 o 
  -6   1   2        3.14       11.19      1.20 o 
  -5   1   2     3198.97     3298.60     37.98 o 
  -4   1   2      686.81      632.72      8.68 o 
  -3   1   2      155.89      149.20      3.11 o 
  -2   1   2     1738.70     1556.18     22.43 o 
  -1   1   2      474.31      457.23      5.93 o 
   1   1   2     5795.40     6013.11    116.14 o 
   2   1   2    15706.93    16167.33    313.03 o 
   3   1   2     1078.31     1208.66     24.94 o 
   4   1   2      236.53      245.58      7.13 o 
   5   1   2      455.94      498.93      8.35 o 
   6   1   2      309.62      309.70      9.26 o 
   7   1   2       48.21       48.87      2.67 o 
   8   1   2     1820.43     1793.44     27.37 o 
   9   1   2      164.14      164.07      5.44 o 
  10   1   2      511.11      505.15     16.51 o 
  11   1   2        7.29       10.71      3.21 o 
  12   1   2      132.10      133.08      6.53 o 
  13   1   2        7.43        7.64      2.84 o 
 -13   2   2       90.50       81.02      9.62 o 
 -12   2   2       12.31        9.49      2.94 o 
 -11   2   2      252.22      268.79      8.48 o 
 -10   2   2       32.54       27.49      3.36 o 
  -9   2   2     2812.08     2686.26     33.18 o 
  -8   2   2      373.28      357.89      7.06 o 
  -7   2   2     1172.34     1063.45     14.18 o 
  -6   2   2      193.79      185.19      5.36 o 
  -5   2   2      538.25      649.59      9.22 o 
  -4   2   2        7.47       16.39      1.40 o 
  -3   2   2      277.32      213.47      4.27 o 
  -2   2   2      837.48      840.98     10.51 o 
  -1   2   2    24908.95    22783.26    470.30 o 
   0   2   2     2277.51     2236.56     32.33 o 
   1   2   2     8699.61     9049.59    177.18 o 
   2   2   2       74.47       66.26      3.56 o 
   3   2   2     1382.72     1394.42     43.23 o 
   4   2   2      857.18      962.83     14.94 o 
   5   2   2     1626.77     1736.29     20.31 o 
   6   2   2        8.85       12.03      1.09 o 
   7   2   2     1638.26     1774.15     38.71 o 
   8   2   2      738.13      720.35     19.24 o 
   9   2   2        0.20        2.47      2.73 o 
  10   2   2       12.49       13.91      2.50 o 
  11   2   2      488.94      470.45     11.14 o 
  12   2   2       46.34       48.54      5.58 o 
  13   2   2       82.10       87.26      8.19 o 
 -13   3   2       19.68       23.40      3.85 o 
 -12   3   2       29.57       17.61      3.44 o 
 -11   3   2       97.49      107.91      5.70 o 
 -10   3   2      451.94      422.08     10.66 o 
  -9   3   2       11.04       19.59      2.74 o 
  -8   3   2      554.59      524.86     11.33 o 
  -7   3   2        9.76       10.85      1.49 o 
  -6   3   2       61.59       54.37      2.30 o 
  -5   3   2      939.77      987.93     13.00 o 
  -4   3   2     1412.31     1431.23     24.58 o 
  -3   3   2      171.15      173.92      4.33 o 
  -2   3   2     1976.20     1978.56     23.04 o 
  -1   3   2        0.62        3.09      2.13 o 
   0   3   2      811.87      755.98      9.25 o 
   1   3   2     4301.12     4916.56     95.48 o 
   2   3   2     1030.53     1212.95     18.30 o 
   3   3   2     1573.41     1725.51     25.36 o 
   4   3   2       39.24       65.18      3.92 o 
   5   3   2      101.26       80.32      3.31 o 
   6   3   2       66.06       83.75      3.15 o 
   7   3   2      656.94      670.16     12.11 o 
   8   3   2      945.97      904.65     23.51 o 
   9   3   2     1231.34     1147.38     28.98 o 
  10   3   2      278.75      293.08     12.35 o 
  11   3   2      166.08      164.21      6.32 o 
  12   3   2        0.21        5.78      2.50 o 
  13   3   2      115.23      122.14      6.26 o 
 -13   4   2        2.54        2.66      2.94 o 
 -12   4   2      203.92      200.29      7.94 o 
 -11   4   2       79.94       83.13      7.84 o 
 -10   4   2      278.68      265.52      8.28 o 
  -9   4   2      628.61      593.11     12.92 o 
  -8   4   2        0.39        1.00      1.99 o 
  -7   4   2       96.98       94.26      4.53 o 
  -6   4   2       90.35       99.56      3.65 o 
  -5   4   2       72.65       62.58      2.36 o 
  -4   4   2      556.72      536.02      9.57 o 
  -3   4   2        0.01        0.36      0.94 o 
  -2   4   2      169.54      184.05      3.60 o 
  -1   4   2      986.57     1167.71     14.16 o 
   0   4   2     6468.58     6909.47     76.65 o 
   1   4   2      266.97      266.76      3.49 o 
   2   4   2      314.30      324.17      7.13 o 
   3   4   2      940.01     1005.18     17.46 o 
   4   4   2       49.14       54.03      2.94 o 
   5   4   2      467.75      488.92      9.72 o 
   6   4   2      257.39      270.32      5.87 o 
   7   4   2      115.27      123.81      4.50 o 
   8   4   2      714.31      630.33     18.53 o 
   9   4   2       26.84       29.69      4.99 o 
  10   4   2       78.64       83.36      7.13 o 
  11   4   2       43.85       50.35      6.41 o 
  12   4   2       29.25       30.53      3.65 o 
  13   4   2       72.63       71.30      6.18 o 
 -13   5   2      319.04      348.17     16.39 o 
 -12   5   2       93.37      101.18      9.03 o 
 -11   5   2        0.18        0.71      3.80 o 
 -10   5   2      225.23      216.28      7.61 o 
  -9   5   2       98.41       88.29      4.86 o 
  -8   5   2      257.60      245.02      7.55 o 
  -7   5   2       50.49       40.55      3.27 o 
  -6   5   2      109.06      112.94      4.62 o 
  -5   5   2        1.49        1.27      0.93 o 
  -4   5   2     1452.66     1404.69     17.66 o 
  -3   5   2      189.57      200.62      8.04 o 
  -2   5   2     2839.23     2737.29     31.67 o 
  -1   5   2      301.85      345.62      4.73 o 
   0   5   2     3115.91     3200.70     36.83 o 
   1   5   2      359.16      384.50      6.01 o 
   2   5   2        0.40        6.81      0.73 o 
   3   5   2      264.33      287.55      3.79 o 
   4   5   2     1435.23     1497.29     15.61 o 
   5   5   2       10.58       17.79      1.61 o 
   6   5   2       68.80       75.72      2.59 o 
   7   5   2        1.11       -1.59      1.59 o 
   8   5   2      374.94      406.58      9.67 o 
   9   5   2       76.00       84.08      7.13 o 
  10   5   2      109.52      108.78      8.31 o 
  11   5   2      162.34      157.70     10.21 o 
  12   5   2      131.76      129.20      9.98 o 
 -12   6   2       32.03       44.65      7.13 o 
 -11   6   2       38.18       31.11      6.18 o 
 -10   6   2       53.38       50.04      4.43 o 
  -9   6   2      216.48      214.30      7.64 o 
  -8   6   2       61.88       53.62      5.94 o 
  -7   6   2     1857.90     1760.36     28.72 o 
  -6   6   2      195.99      176.93      6.29 o 
  -5   6   2      624.99      586.60     11.75 o 
  -4   6   2       94.30       91.91      2.82 o 
  -3   6   2      460.19      370.16      6.18 o 
  -2   6   2      122.09      135.30      3.19 o 
  -1   6   2     2685.39     2652.48     27.44 o 
   0   6   2       56.79       52.33      2.32 o 
   1   6   2        0.28        1.15      1.04 o 
   2   6   2      218.78      211.72      5.29 o 
   3   6   2      170.32      164.05      4.46 o 
   4   6   2        2.78        7.94      0.95 o 
   5   6   2      441.14      419.65      7.33 o 
   6   6   2        1.76        2.49      1.43 o 
   7   6   2     1340.70     1243.87     21.65 o 
   8   6   2       18.18       14.21      2.57 o 
   9   6   2      364.78      350.08     14.49 o 
  10   6   2       60.14       56.05      6.89 o 
  11   6   2      441.35      442.23     17.81 o 
  12   6   2        0.81       -0.71      4.04 o 
 -12   7   2        4.11       -2.38      4.04 o 
 -11   7   2        8.48        2.85      4.28 o 
 -10   7   2       13.12       17.42      3.35 o 
  -9   7   2      300.15      321.84      9.57 o 
  -8   7   2        0.04       -2.02      2.02 o 
  -7   7   2      236.35      235.29      7.55 o 
  -6   7   2      135.58      132.27      5.44 o 
  -5   7   2       47.24       43.85      3.35 o 
  -4   7   2       27.02       31.95      3.21 o 
  -3   7   2      515.99      542.82      8.30 o 
  -2   7   2        8.80        7.85      1.85 o 
  -1   7   2       70.78       69.50      2.08 o 
   0   7   2      308.91      275.95     10.03 o 
   1   7   2      161.08      158.40      3.98 o 
   2   7   2     1137.56     1119.71     14.99 o 
   3   7   2       10.20       14.50      1.64 o 
   4   7   2        0.07        1.45      1.21 o 
   5   7   2       61.08       73.38      2.91 o 
   6   7   2       19.02       20.20      1.90 o 
   7   7   2        0.06       -0.85      3.09 o 
   8   7   2      139.81      131.23      5.85 o 
   9   7   2        7.14        3.80      4.04 o 
  10   7   2        9.73        1.43      4.04 o 
  11   7   2       47.36       52.49      7.36 o 
 -11   8   2       34.24       53.91      7.36 o 
 -10   8   2      312.18      348.64     10.66 o 
  -9   8   2       35.36       47.03      4.45 o 
  -8   8   2        8.10       12.56      3.02 o 
  -7   8   2      636.00      593.06     13.25 o 
  -6   8   2      509.79      508.44     11.74 o 
  -5   8   2     1014.95      982.76     17.95 o 
  -4   8   2       35.73       33.59      2.91 o 
  -3   8   2      913.46      930.15     16.15 o 
  -2   8   2      143.62      142.44      3.18 o 
  -1   8   2       74.80       80.11      3.03 o 
   0   8   2       22.32       32.09      2.10 o 
   1   8   2      159.45      159.44      4.33 o 
   2   8   2       37.95       30.59      2.20 o 
   3   8   2     1102.98     1109.65     15.35 o 
   4   8   2        1.69        1.68      1.38 o 
   5   8   2      170.68      162.07      4.47 o 
   6   8   2       13.45       15.61      2.04 o 
   7   8   2      233.90      221.31      7.63 o 
   8   8   2       20.02       20.37      3.44 o 
   9   8   2       19.27       27.79      5.94 o 
  10   8   2       39.32       45.36      7.13 o 
  11   8   2       27.79       26.13      6.18 o 
 -10   9   2       60.26       61.73      5.20 o 
  -9   9   2        4.08        4.91      3.68 o 
  -8   9   2      432.83      405.62     11.08 o 
  -7   9   2      167.36      154.15      6.28 o 
  -6   9   2      336.36      311.84     13.30 o 
  -5   9   2       62.35       66.03      6.41 o 
  -4   9   2     1234.61     1144.05     29.45 o 
  -3   9   2        0.61        2.14      3.09 o 
  -2   9   2      662.39      632.00     12.93 o 
  -1   9   2       25.30       25.36      2.84 o 
   0   9   2      654.63      626.28     10.12 o 
   1   9   2      191.30      188.50      4.87 o 
   2   9   2      143.23      143.23      4.27 o 
   3   9   2      140.82      125.72      4.91 o 
   4   9   2     1317.82     1276.64     17.81 o 
   5   9   2       55.63       49.31      4.51 o 
   6   9   2      823.46      850.28     15.57 o 
   7   9   2      291.23      274.07      8.98 o 
   8   9   2      392.09      413.39     11.50 o 
   9   9   2       81.38       90.25      8.79 o 
  10   9   2       50.64       52.96      7.84 o 
  -9  10   2      287.62      269.80     14.01 o 
  -8  10   2        0.04       -0.24      3.80 o 
  -7  10   2        0.31        3.09      3.80 o 
  -6  10   2        2.91       -0.48      3.33 o 
  -5  10   2      206.51      190.24     10.21 o 
  -4  10   2        0.02       -0.95      3.09 o 
  -3  10   2       91.21      102.36      7.36 o 
  -2  10   2      165.13      153.43      8.55 o 
  -1  10   2      605.45      577.56     17.46 o 
   0  10   2       81.34       68.59     10.21 o 
   1  10   2      138.28      136.96      8.79 o 
   2  10   2        9.30        5.88      2.23 o 
   3  10   2      162.32      144.27      6.97 o 
   4  10   2      128.65      140.04      8.21 o 
   5  10   2      217.25      204.91      8.66 o 
   6  10   2      159.68      165.92      5.80 o 
   7  10   2       46.34       49.54      7.36 o 
   8  10   2      105.99      114.33     11.40 o 
   9  10   2       17.79       13.78      5.46 o 
  -8  11   2       18.22       20.90      5.94 o 
  -7  11   2       46.10       30.40      6.18 o 
  -6  11   2       25.35       17.10      4.99 o 
  -5  11   2       47.54       46.31      6.41 o 
  -4  11   2      105.92       98.33      8.08 o 
  -3  11   2        0.68        0.00      2.85 o 
  -2  11   2      202.43      198.79     10.21 o 
  -1  11   2        0.05        1.52      2.26 o 
   0  11   2       78.98       77.53      4.78 o 
   1  11   2       87.03       80.09      7.96 o 
   2  11   2      344.62      311.03     10.93 o 
   3  11   2       28.82       27.09      3.42 o 
   4  11   2       38.07       41.57      3.53 o 
   5  11   2       26.03       30.60      3.80 o 
   6  11   2       20.72       23.58      2.93 o 
   7  11   2      199.66      199.48      8.14 o 
   8  11   2       41.04       52.39      9.26 o 
  -6  12   2       44.52       46.08      6.89 o 
  -5  12   2       91.65       97.61      8.79 o 
  -4  12   2       51.25       45.13      6.41 o 
  -3  12   2       83.87       78.85      7.60 o 
  -2  12   2        7.64        5.70      3.80 o 
  -1  12   2        5.50        3.09      3.56 o 
   0  12   2        0.97       -1.93      2.26 o 
   1  12   2       67.55       64.04     10.33 o 
   2  12   2       10.14        7.64      2.77 o 
   3  12   2      347.88      350.04     10.08 o 
   4  12   2       41.17       48.54      6.89 o 
   5  12   2      247.73      270.07     19.83 o 
   6  12   2        0.01       -3.56      3.80 o 
  -4  13   2      127.48      116.85      9.50 o 
  -3  13   2        0.89       -1.19      3.56 o 
  -2  13   2       53.67       66.98      7.60 o 
  -1  13   2        3.53        0.48      3.80 o 
   0  13   2       25.48       28.74      8.08 o 
   1  13   2        0.04        2.02      2.52 o 
   2  13   2      134.76      144.96      6.86 o 
   3  13   2       13.37       14.22      5.58 o 
   4  13   2       36.13       49.72      4.60 o 
 -13   0   3      187.79      179.55     10.93 o 
 -11   0   3      673.35      631.76     20.19 o 
  -9   0   3      877.59      785.47     14.73 o 
  -7   0   3      363.04      353.40      8.13 o 
  -5   0   3       24.74        1.19      1.90 o 
  -3   0   3       51.19       73.24      2.94 o 
  -1   0   3     3537.20     3487.95     47.78 o 
   1   0   3     5395.54     5491.04     76.36 o 
   3   0   3    11447.30    11976.59    233.47 o 
   5   0   3      681.68      735.55     16.15 o 
   7   0   3      622.18      647.91     15.91 o 
   9   0   3     1949.82     1812.86     39.66 o 
  11   0   3       19.35       25.65      4.28 o 
  13   0   3        5.32        6.41      3.80 o 
 -13   1   3       64.54       67.55      5.29 o 
 -12   1   3       46.58       45.37      6.06 o 
 -11   1   3        7.82        4.75      2.52 o 
 -10   1   3      849.74      787.92     16.04 o 
  -9   1   3      421.87      332.61      6.98 o 
  -8   1   3      678.90      653.58      8.95 o 
  -7   1   3      173.92      170.83      3.83 o 
  -6   1   3      513.00      495.41      6.94 o 
  -5   1   3       25.56       51.42      2.28 o 
  -4   1   3     3331.46     3693.68     43.39 o 
  -3   1   3      101.39      102.06      6.41 o 
  -2   1   3     1859.06     1813.75     21.21 o 
  -1   1   3     1801.67     1758.73     20.20 o 
   0   1   3        3.54        2.64      0.62 o 
   1   1   3      244.51      262.20      6.89 o 
   2   1   3      315.48      298.54      7.60 o 
   3   1   3       11.85        6.41      1.66 o 
   4   1   3     1067.90     1136.69     23.99 o 
   5   1   3      192.78      172.94      3.64 o 
   6   1   3      135.56      124.21      5.46 o 
   7   1   3      610.92      607.02     10.64 o 
   8   1   3      106.49      118.76      4.26 o 
   9   1   3        2.56        5.71      1.93 o 
  10   1   3      478.53      465.67     10.32 o 
  11   1   3        0.59        1.80      2.09 o 
  12   1   3       15.94       18.54      3.19 o 
  13   1   3      236.91      222.16      7.98 o 
 -13   2   3       72.43       77.75      5.62 o 
 -12   2   3       19.96       20.06      3.44 o 
 -11   2   3       53.61       34.31      3.94 o 
 -10   2   3       44.61       41.22      2.92 o 
  -9   2   3      235.03      188.21      6.13 o 
  -8   2   3       29.32       29.05      1.90 o 
  -7   2   3        0.18       -0.19      1.22 o 
  -6   2   3       15.80       11.65      1.50 o 
  -5   2   3      592.15      679.96     11.19 o 
  -4   2   3     1394.13     1384.89     17.28 o 
  -3   2   3      797.88      899.18     11.65 o 
  -2   2   3      186.34      191.13      6.41 o 
  -1   2   3     5126.58     5544.15     75.82 o 
   0   2   3     3163.22     3402.70     47.77 o 
   1   2   3     5571.66     6183.16    118.99 o 
   2   2   3      304.44      368.84      9.74 o 
   3   2   3       35.01       34.68      2.85 o 
   4   2   3     4034.12     4413.29     86.45 o 
   5   2   3       44.44       55.34      4.04 o 
   6   2   3      416.33      433.44     10.21 o 
   7   2   3        7.35        4.99      2.61 o 
   8   2   3      645.00      623.45     17.34 o 
   9   2   3      622.15      629.14     12.13 o 
  10   2   3       46.49       44.43      3.42 o 
  11   2   3        5.40        4.64      3.33 o 
  12   2   3      135.01      129.90      5.87 o 
  13   2   3        0.54       -0.83      2.43 o 
 -13   3   3       13.71       18.65      3.78 o 
 -12   3   3       79.03       80.25      5.53 o 
 -11   3   3       84.71       84.23      5.29 o 
 -10   3   3      319.33      274.76      8.33 o 
  -9   3   3      876.37      872.58     16.78 o 
  -8   3   3        1.04        3.65      1.93 o 
  -7   3   3       28.93       33.72      2.13 o 
  -6   3   3      222.78      250.87     10.32 o 
  -5   3   3      886.57      874.76     15.96 o 
  -4   3   3      559.17      570.35      8.36 o 
  -3   3   3      301.82      289.08     11.30 o 
  -2   3   3       64.07       85.13      2.66 o 
  -1   3   3      170.85      189.76      4.33 o 
   0   3   3      889.90      925.51     12.03 o 
   1   3   3        0.06        2.61      1.90 o 
   2   3   3      595.40      569.06     14.25 o 
   3   3   3       87.05       77.90      4.51 o 
   4   3   3      295.48      304.24      9.74 o 
   5   3   3     1549.06     1613.12     35.15 o 
   6   3   3       19.97       33.25      3.80 o 
   7   3   3       61.91       64.13      5.23 o 
   8   3   3       87.17       80.51      6.18 o 
   9   3   3      291.25      302.10     12.11 o 
  10   3   3        8.82       11.40      4.04 o 
  11   3   3       85.16       91.70      4.79 o 
  12   3   3       21.57       25.22      4.04 o 
  13   3   3      151.44      162.61      6.93 o 
 -13   4   3      253.67      268.91      9.65 o 
 -12   4   3        0.79        3.02      2.77 o 
 -11   4   3      111.44      126.18     10.57 o 
 -10   4   3       20.34       20.12      3.92 o 
  -9   4   3       73.68       82.18      4.78 o 
  -8   4   3       19.99       21.09      2.97 o 
  -7   4   3      588.49      555.47     12.94 o 
  -6   4   3      264.77      289.26      7.23 o 
  -5   4   3     1301.28     1281.41     16.58 o 
  -4   4   3      563.52      564.29     10.40 o 
  -3   4   3      121.56      116.71      4.23 o 
  -2   4   3      624.17      666.13      9.87 o 
  -1   4   3      757.94      747.32     12.25 o 
   0   4   3      361.23      361.16      5.23 o 
   1   4   3      154.50      151.05      6.18 o 
   2   4   3       22.47       18.53      2.85 o 
   3   4   3       15.50       12.83      2.61 o 
   4   4   3      155.83      131.73      4.26 o 
   5   4   3       75.81       78.62      3.42 o 
   6   4   3       29.94       32.30      4.04 o 
   7   4   3      218.19      205.20      9.26 o 
   8   4   3      352.54      332.27     12.35 o 
   9   4   3       37.58       30.16      4.75 o 
  10   4   3       96.75      100.94      7.60 o 
  11   4   3       58.55       50.11      6.18 o 
  12   4   3       15.62       13.50      4.16 o 
 -12   5   3        2.42        1.07      2.69 o 
 -11   5   3        0.52        0.14      2.28 o 
 -10   5   3       81.03       84.69      5.20 o 
  -9   5   3        1.10        1.64      2.26 o 
  -8   5   3       32.94       27.59      4.51 o 
  -7   5   3      180.82      185.36      6.30 o 
  -6   5   3       16.68       10.74      1.43 o 
  -5   5   3       98.90      116.14      3.42 o 
  -4   5   3       13.47       14.46      1.50 o 
  -3   5   3        3.04        4.80      1.11 o 
  -2   5   3     2140.50     2263.35     26.63 o 
  -1   5   3      157.03      146.40      4.28 o 
   0   5   3     1352.07     1439.06     21.63 o 
   1   5   3      758.17      800.18     14.73 o 
   2   5   3      375.06      411.36      8.56 o 
   3   5   3        0.07        2.38      2.26 o 
   4   5   3      123.08      133.00      4.87 o 
   5   5   3      246.10      234.05      9.03 o 
   6   5   3       71.69       67.79      3.75 o 
   7   5   3      402.43      398.04      9.20 o 
   8   5   3       19.65       18.05      4.28 o 
   9   5   3       86.04       96.90      7.60 o 
  10   5   3       51.69       47.50      6.18 o 
  11   5   3      359.93      379.29     15.68 o 
  12   5   3        0.01        4.75      4.04 o 
 -12   6   3      123.36      136.80     10.45 o 
 -11   6   3       47.09       51.90      4.69 o 
 -10   6   3      136.96      129.29      8.55 o 
  -9   6   3       85.53       77.56      5.04 o 
  -8   6   3        9.05        9.86      2.77 o 
  -7   6   3      554.00      506.85     11.50 o 
  -6   6   3        0.11        1.07      2.02 o 
  -5   6   3      415.57      404.19      6.97 o 
  -4   6   3      333.01      341.85      6.13 o 
  -3   6   3     1082.61     1049.85     13.92 o 
  -2   6   3      143.08      137.90      3.25 o 
  -1   6   3      236.16      233.11      5.79 o 
   0   6   3      572.77      613.31     10.88 o 
   1   6   3       29.22       29.15      1.73 o 
   2   6   3      142.07      151.34      3.04 o 
   3   6   3     1112.10     1170.63     13.13 o 
   4   6   3     1305.58     1357.79     35.15 o 
   5   6   3      359.40      375.34      6.10 o 
   6   6   3      412.44      419.65      6.87 o 
   7   6   3      168.87      149.33     10.93 o 
   8   6   3      105.62      119.23      7.84 o 
   9   6   3       11.31        8.08      3.80 o 
  10   6   3       13.00       11.16      4.51 o 
  11   6   3       84.01       86.21      8.31 o 
  12   6   3       62.44       56.53      7.60 o 
 -11   7   3       25.85       20.66      3.86 o 
 -10   7   3      291.89      303.35      9.66 o 
  -9   7   3       82.98       75.12      7.01 o 
  -8   7   3        5.12        5.70      7.01 o 
  -7   7   3      186.13      169.52      6.38 o 
  -6   7   3      218.56      224.99      6.96 o 
  -5   7   3      587.45      584.16     11.91 o 
  -4   7   3      968.40      983.76     13.54 o 
  -3   7   3       54.35       53.37      2.33 o 
  -2   7   3     3697.05     3789.83     43.54 o 
  -1   7   3       46.59       38.05      2.69 o 
   0   7   3      246.65      217.76      5.75 o 
   1   7   3      414.66      441.97      7.43 o 
   2   7   3        4.66        8.04      1.52 o 
   3   7   3       62.83       65.12      2.59 o 
   4   7   3      159.74      158.07      3.90 o 
   5   7   3      274.79      259.18      5.18 o 
   6   7   3      160.86      182.58      4.39 o 
   7   7   3      302.69      290.43      7.40 o 
   8   7   3       33.85       36.81      5.70 o 
   9   7   3       17.14       24.46      5.46 o 
  10   7   3       97.94      104.03      9.03 o 
  11   7   3       11.57       15.91      5.46 o 
 -11   8   3       81.71      103.95      6.38 o 
 -10   8   3        7.70        8.94      3.10 o 
  -9   8   3      274.78      303.73      9.57 o 
  -8   8   3        9.77        6.91      2.74 o 
  -7   8   3       13.29       12.01      2.74 o 
  -6   8   3       79.86       81.75      4.56 o 
  -5   8   3      771.42      794.21     22.56 o 
  -4   8   3       16.13       17.10      3.56 o 
  -3   8   3      378.47      358.93     14.37 o 
  -2   8   3      304.35      283.32      7.03 o 
  -1   8   3      773.89      720.86     13.27 o 
   0   8   3     1195.54     1198.71     24.11 o 
   1   8   3        6.15        8.11      1.64 o 
   2   8   3      490.08      494.23      8.41 o 
   3   8   3       22.31       24.59      2.07 o 
   4   8   3      121.01      105.72      3.54 o 
   5   8   3      112.20      118.55      3.80 o 
   6   8   3        6.88        9.35      2.31 o 
   7   8   3      135.12      129.48      4.21 o 
   8   8   3      193.83      188.58     10.93 o 
   9   8   3       22.65       20.19      5.46 o 
  10   8   3       14.52       11.88      5.23 o 
 -10   9   3       59.85       66.74      7.84 o 
  -9   9   3       83.97       79.56      8.08 o 
  -8   9   3       28.34       29.93      5.94 o 
  -7   9   3        0.09       -0.71      3.56 o 
  -6   9   3       51.44       45.60      5.94 o 
  -5   9   3        8.57       15.91      4.04 o 
  -4   9   3       42.04       51.54      5.46 o 
  -3   9   3       36.90       32.06      4.75 o 
  -2   9   3       23.31       20.43      3.80 o 
  -1   9   3      222.87      210.42      8.67 o 
   0   9   3       37.76       27.15      2.69 o 
   1   9   3      209.78      201.70      5.18 o 
   2   9   3     1114.99     1053.93     15.21 o 
   3   9   3       55.28       63.40      3.11 o 
   4   9   3      114.79      112.21      5.07 o 
   5   9   3       16.92       17.70      2.19 o 
   6   9   3       92.67       83.37      3.66 o 
   7   9   3      183.37      196.03      5.48 o 
   8   9   3        3.99        7.84      4.28 o 
   9   9   3       11.27        9.74      5.23 o 
  10   9   3       22.51       40.38      7.36 o 
  -9  10   3        9.87       14.96      5.46 o 
  -8  10   3      164.09      154.61     10.45 o 
  -7  10   3       27.00       21.85      5.46 o 
  -6  10   3      114.22      107.35      8.55 o 
  -5  10   3        2.96        4.75      3.56 o 
  -4  10   3      101.03      101.65      7.60 o 
  -3  10   3       29.13       31.59      4.75 o 
  -2  10   3       77.85       66.50      5.94 o 
  -1  10   3        0.82        3.09      2.85 o 
   0  10   3        0.60       -1.19      2.61 o 
   1  10   3       36.44       27.66      2.49 o 
   2  10   3        1.57        1.55      1.63 o 
   3  10   3       71.45       72.78      3.45 o 
   4  10   3       41.82       44.09      3.27 o 
   5  10   3       13.93        9.82      2.07 o 
   6  10   3       10.10       16.59      2.39 o 
   7  10   3       33.64       38.29      3.18 o 
   8  10   3       38.87       49.88      7.13 o 
   9  10   3       32.15       43.46      7.36 o 
  -8  11   3       29.97       26.84      6.18 o 
  -7  11   3        2.06       -0.48      4.04 o 
  -6  11   3       78.86       81.70      8.08 o 
  -5  11   3       20.96       21.85      5.23 o 
  -4  11   3      187.57      165.06      9.98 o 
  -3  11   3       90.52       71.73      6.89 o 
  -2  11   3       34.26       36.81      5.23 o 
  -1  11   3        0.02       -0.24      2.85 o 
   0  11   3        0.53       -0.71      2.85 o 
   1  11   3       82.46       81.94      6.18 o 
   2  11   3      135.82      124.91      5.64 o 
   3  11   3       12.59        8.63      3.27 o 
   4  11   3        8.00        7.40      2.14 o 
   5  11   3        6.32       14.61      2.47 o 
   6  11   3      155.29      129.70      5.07 o 
   7  11   3      138.14      146.47      7.30 o 
  -6  12   3       54.89       64.13      7.84 o 
  -5  12   3       16.21       13.78      4.75 o 
  -4  12   3       26.93       22.80      5.23 o 
  -3  12   3       34.17       26.13      5.23 o 
  -2  12   3        4.47        2.61      3.56 o 
  -1  12   3      296.04      262.44     12.11 o 
   0  12   3        1.18        6.89      3.56 o 
   1  12   3        5.15        3.33      3.33 o 
   2  12   3        0.16        0.95      3.09 o 
   3  12   3       42.92       42.10      4.11 o 
   4  12   3       41.93       43.93     11.04 o 
   5  12   3       41.82       44.20      5.11 o 
   6  12   3       84.90      107.60      5.93 o 
  -4  13   3        6.96        9.50      4.51 o 
  -3  13   3        1.49        0.24      3.56 o 
  -2  13   3        4.36       13.06      4.51 o 
  -1  13   3      216.73      210.19     11.40 o 
   0  13   3      131.75      135.38      9.03 o 
   1  13   3        0.21        2.61      3.80 o 
   2  13   3       96.75       90.49      7.84 o 
   3  13   3       29.47       28.26      5.23 o 
   4  13   3        9.29       15.20      4.51 o 
 -12   0   4       38.76       35.63      5.94 o 
 -10   0   4     1111.16     1025.06     27.55 o 
  -8   0   4     1973.61     1997.78     34.56 o 
  -6   0   4      591.32      545.78     10.75 o 
  -4   0   4     2052.20     2130.76     57.24 o 
  -2   0   4     4679.08     4625.54     63.56 o 
   0   0   4     1123.44      994.68     14.26 o 
   2   0   4      916.49      810.84     16.39 o 
   4   0   4    10280.94    11244.13    216.84 o 
   6   0   4      574.83      601.12     14.01 o 
   8   0   4      949.06      997.99     23.28 o 
  10   0   4      768.97      797.30     21.14 o 
  12   0   4      334.29      319.20     12.83 o 
 -13   1   4       93.90      107.57      7.01 o 
 -12   1   4       12.17       12.38      3.18 o 
 -11   1   4      441.55      435.22     11.59 o 
 -10   1   4       96.83       84.84      5.53 o 
  -9   1   4      738.15      668.31      9.58 o 
  -8   1   4        0.16        0.69      1.27 o 
  -7   1   4      470.94      475.54      7.15 o 
  -6   1   4     1595.71     1623.23     17.96 o 
  -5   1   4     1048.76     1019.98     12.34 o 
  -4   1   4     1378.71     1459.71     15.82 o 
  -3   1   4     1208.86     1129.09     45.24 o 
  -2   1   4      773.22      856.46     15.85 o 
  -1   1   4     1204.65     1164.79     15.92 o 
   0   1   4      543.95      569.30      7.20 o 
   1   1   4     3800.26     4038.51     78.38 o 
   2   1   4     1545.22     1801.70     36.10 o 
   3   1   4     1421.13     1527.62     31.11 o 
   4   1   4      270.00      262.92      7.60 o 
   5   1   4      115.97      105.69      4.75 o 
   6   1   4       30.90       34.84      2.97 o 
   7   1   4      778.61      782.04     12.98 o 
   8   1   4      169.49      166.63      4.94 o 
   9   1   4       24.58       24.66      3.33 o 
  10   1   4      169.32      161.97      8.55 o 
  11   1   4       89.75       94.95      9.50 o 
  12   1   4      120.28      115.10      5.61 o 
  13   1   4       55.59       55.61      4.53 o 
 -13   2   4      257.34      283.34     14.01 o 
 -12   2   4       10.60       10.40      3.18 o 
 -11   2   4       84.26       89.69     10.21 o 
 -10   2   4        5.05        6.09      2.03 o 
  -9   2   4       35.94       23.39      2.51 o 
  -8   2   4        7.45        8.42      1.55 o 
  -7   2   4      381.24      400.60      7.40 o 
  -6   2   4        1.17        1.57      1.28 o 
  -5   2   4     1426.35     1454.15     27.67 o 
  -4   2   4        9.68       10.69      1.37 o 
  -3   2   4      114.36      102.04      7.48 o 
  -2   2   4     1509.37     1608.58     19.19 o 
  -1   2   4     5385.24     5660.62    172.07 o 
   0   2   4      634.64      707.18     14.36 o 
   1   2   4      107.28      124.21      5.46 o 
   2   2   4      167.08      160.79      5.94 o 
   3   2   4     2167.57     2416.83     48.93 o 
   4   2   4     1087.60     1232.17     26.84 o 
   5   2   4      560.91      654.32     16.39 o 
   6   2   4        5.84        5.70      2.38 o 
   7   2   4      334.72      309.47     10.69 o 
   8   2   4      370.82      377.16     12.35 o 
   9   2   4     1229.43     1207.34     24.58 o 
  10   2   4       53.22       55.15      3.48 o 
  11   2   4      336.49      322.27      8.69 o 
  12   2   4       60.53       61.53      4.39 o 
  13   2   4       64.05       74.73     11.04 o 
 -13   3   4       71.27       75.89      5.78 o 
 -12   3   4       16.70       11.43      3.27 o 
 -11   3   4      230.79      219.37      9.39 o 
 -10   3   4        5.76        5.74      2.19 o 
  -9   3   4      764.90      691.73     15.65 o 
  -8   3   4        9.30        5.67      2.36 o 
  -7   3   4      531.62      516.51      8.84 o 
  -6   3   4      607.46      634.24     11.12 o 
  -5   3   4       10.12       10.58      1.50 o 
  -4   3   4      478.52      499.50      7.81 o 
  -3   3   4      327.48      306.54      6.89 o 
  -2   3   4      168.44      159.59      3.31 o 
  -1   3   4      210.30      152.10      4.05 o 
   0   3   4     4137.78     4612.57     70.31 o 
   1   3   4     2954.73     2886.14     58.19 o 
   2   3   4     1497.61     1633.07     34.68 o 
   3   3   4     2858.59     3115.33     62.94 o 
   4   3   4       16.50       13.06      2.61 o 
   5   3   4      312.27      341.77     10.93 o 
   6   3   4        5.48        5.23      2.61 o 
   7   3   4      606.27      690.18     18.76 o 
   8   3   4      421.01      411.59     13.78 o 
   9   3   4        1.84        4.04      3.33 o 
  10   3   4       24.67       28.18      2.97 o 
  11   3   4      422.01      443.40     10.54 o 
  12   3   4        0.14        0.20      2.33 o 
 -13   4   4       21.11       25.73      4.19 o 
 -12   4   4       26.30       30.54      4.28 o 
 -11   4   4       18.56       18.50      2.72 o 
 -10   4   4      325.02      320.10     18.29 o 
  -9   4   4      265.91      259.59      8.23 o 
  -8   4   4      365.81      357.30     17.22 o 
  -7   4   4      356.44      341.90      7.13 o 
  -6   4   4      310.22      300.04      6.20 o 
  -5   4   4       38.97       36.67      3.38 o 
  -4   4   4      544.19      554.19      9.15 o 
  -3   4   4       13.78       15.51      1.43 o 
  -2   4   4     3735.30     3845.46     55.15 o 
  -1   4   4     1028.18     1213.86     18.70 o 
   0   4   4     1138.08     1091.71     13.36 o 
   1   4   4      152.57      169.34      7.13 o 
   2   4   4        1.71       -1.90      1.90 o 
   3   4   4      117.21      136.80      6.65 o 
   4   4   4     1122.13     1156.88     27.08 o 
   5   4   4        0.11        0.95      2.38 o 
   6   4   4     1105.95     1078.74     26.60 o 
   7   4   4       15.60       19.24      3.80 o 
   8   4   4       36.40       36.81      4.99 o 
   9   4   4       75.68       77.43      6.65 o 
  10   4   4      249.73      262.68     11.88 o 
  11   4   4        0.52        0.75      3.44 o 
  12   4   4      135.47      124.85      9.98 o 
 -12   5   4      104.24      121.97      6.79 o 
 -11   5   4       13.20       16.67      3.44 o 
 -10   5   4       64.82       68.67      4.95 o 
  -9   5   4       82.19       90.96      5.21 o 
  -8   5   4       79.08       75.59      4.53 o 
  -7   5   4      515.32      516.54     23.39 o 
  -6   5   4       12.58       11.75      1.69 o 
  -5   5   4     1208.58     1203.88     16.08 o 
  -4   5   4        2.95        5.12      1.54 o 
  -3   5   4        4.57        4.55      1.18 o 
  -2   5   4      107.41      117.93      4.90 o 
  -1   5   4      765.51      730.54     12.57 o 
   0   5   4       41.14       44.06      2.45 o 
   1   5   4      202.78      173.13      4.54 o 
   2   5   4        2.73        2.14      2.14 o 
   3   5   4        0.16        1.43      2.14 o 
   4   5   4      203.76      188.58      8.55 o 
   5   5   4        9.38        9.50      3.33 o 
   6   5   4      656.38      599.93     17.81 o 
   7   5   4       75.69       56.76      5.70 o 
   8   5   4      743.91      693.75     20.90 o 
   9   5   4      152.31      128.96      8.55 o 
  10   5   4        2.10        4.75      4.04 o 
  11   5   4        6.69        0.71      4.04 o 
  12   5   4      183.38      195.07      7.30 o 
 -12   6   4       26.04       31.35      6.41 o 
 -11   6   4      110.67      125.52      7.72 o 
 -10   6   4       99.80      104.46      5.96 o 
  -9   6   4        0.31        2.26      2.43 o 
  -8   6   4       14.80       15.31      2.94 o 
  -7   6   4      750.98      733.90     19.59 o 
  -6   6   4     1513.94     1409.05     23.57 o 
  -5   6   4     1456.59     1379.76     18.17 o 
  -4   6   4     1002.52      996.32     13.69 o 
  -3   6   4        3.37        9.19      1.35 o 
  -2   6   4      409.63      417.45      8.81 o 
  -1   6   4       33.79       41.95      6.53 o 
   0   6   4      804.79      812.57     13.86 o 
   1   6   4      502.93      533.17      7.63 o 
   2   6   4       93.36       98.65      2.15 o 
   3   6   4       59.17       68.40      5.46 o 
   4   6   4      122.47      120.18      6.89 o 
   5   6   4      309.42      343.19     12.83 o 
   6   6   4       12.78       16.63      4.04 o 
   7   6   4      135.93      129.91      8.08 o 
   8   6   4       37.03       32.54      5.46 o 
   9   6   4        6.12       12.59      4.28 o 
  10   6   4        1.42       -1.90      3.56 o 
  11   6   4        2.70        2.85      4.04 o 
 -11   7   4      255.31      286.35      9.82 o 
 -10   7   4        0.55        3.67      3.21 o 
  -9   7   4      386.24      388.42     26.96 o 
  -8   7   4        0.73        0.55      2.05 o 
  -7   7   4        0.14        0.52      1.93 o 
  -6   7   4       61.97       58.94      3.82 o 
  -5   7   4     1667.45     1587.14     25.67 o 
  -4   7   4       24.95       20.62      1.86 o 
  -3   7   4      747.32      663.09     13.78 o 
  -2   7   4       47.59       60.79      5.46 o 
  -1   7   4     1058.54     1094.10     18.21 o 
   0   7   4       71.38       84.59      3.65 o 
   1   7   4      821.49      823.34     20.31 o 
   2   7   4      489.59      476.53      9.19 o 
   3   7   4     1760.61     1720.31     25.94 o 
   4   7   4      169.35      172.48      4.20 o 
   5   7   4     1003.68      962.36     25.89 o 
   6   7   4       39.23       40.98      2.19 o 
   7   7   4      113.91      117.60      3.94 o 
   8   7   4       92.30       85.98      7.84 o 
   9   7   4       29.89       28.26      5.70 o 
  10   7   4      132.58      132.53      9.74 o 
  11   7   4      373.78      354.83     16.39 o 
 -11   8   4       53.35       80.04      8.31 o 
 -10   8   4       11.28       11.87      4.87 o 
  -9   8   4        4.33        4.23      2.62 o 
  -8   8   4      312.40      285.48     13.30 o 
  -7   8   4      160.25      170.76      9.98 o 
  -6   8   4      149.30      151.76      9.26 o 
  -5   8   4        5.45        8.79      3.56 o 
  -4   8   4      578.98      522.27     16.39 o 
  -3   8   4       23.83       21.35      2.50 o 
  -2   8   4     1071.03     1004.47     17.47 o 
  -1   8   4      609.55      623.83     20.78 o 
   0   8   4      191.84      180.29      5.68 o 
   1   8   4       35.83       41.35      2.97 o 
   2   8   4      502.04      505.94     17.10 o 
   3   8   4       36.70       38.20      2.73 o 
   4   8   4      513.90      511.32     10.09 o 
   5   8   4      272.95      282.59      6.80 o 
   6   8   4      441.87      426.28      9.05 o 
   7   8   4        3.39        3.84      3.92 o 
   8   8   4        9.14        6.65      4.51 o 
   9   8   4        3.85        3.09      3.80 o 
  10   8   4      217.46      237.98     13.30 o 
 -10   9   4      223.71      231.09     13.06 o 
  -9   9   4       36.06       48.21      7.13 o 
  -8   9   4       32.56       38.95      6.41 o 
  -7   9   4      114.10      115.90      8.79 o 
  -6   9   4       48.90       57.95      6.41 o 
  -5   9   4       11.77       13.30      4.28 o 
  -4   9   4       99.73       84.55      6.89 o 
  -3   9   4       78.20       79.09      6.41 o 
  -2   9   4      226.07      194.75      9.03 o 
  -1   9   4        1.54       -0.86      1.65 o 
   0   9   4       14.56       10.74      2.16 o 
   1   9   4        3.59        7.13      2.26 o 
   2   9   4      105.84       97.35      6.18 o 
   3   9   4       48.46       49.92      3.44 o 
   4   9   4      199.49      217.59      7.36 o 
   5   9   4       26.09       26.96      2.97 o 
   6   9   4       82.05       92.82      4.39 o 
   7   9   4      192.52      180.02      6.11 o 
   8   9   4       14.64       10.21      4.99 o 
   9   9   4       11.64       18.76      5.70 o 
  -9  10   4       62.46       85.74      9.03 o 
  -8  10   4       21.04       29.21      6.18 o 
  -7  10   4       33.46       32.06      5.94 o 
  -6  10   4      160.50      144.88      9.50 o 
  -5  10   4        0.60        1.19      3.33 o 
  -4  10   4      254.77      256.03     11.64 o 
  -3  10   4        1.79        3.80      3.33 o 
  -2  10   4      179.20      171.00      9.03 o 
  -1  10   4        3.50        0.48      3.09 o 
   0  10   4       64.17       48.69      4.99 o 
   1  10   4      120.69      100.33      4.60 o 
   2  10   4      105.69      107.97      4.90 o 
   3  10   4       22.13       26.42      6.77 o 
   4  10   4      104.31      109.01      6.18 o 
   5  10   4       27.31       26.52      4.63 o 
   6  10   4      404.67      433.14     10.33 o 
   7  10   4       53.85       60.10      4.17 o 
   8  10   4      221.54      273.13     14.25 o 
  -7  11   4      111.73      126.35     10.21 o 
  -6  11   4       44.75       46.31      6.89 o 
  -5  11   4      204.64      218.74     11.64 o 
  -4  11   4       21.13       15.20      4.51 o 
  -3  11   4      153.32      159.36      9.50 o 
  -2  11   4       22.49       16.39      4.28 o 
  -1  11   4      275.25      261.25     11.40 o 
   0  11   4      166.59      173.14      9.03 o 
   1  11   4        0.74       -0.71      2.85 o 
   2  11   4       73.40       83.69      4.69 o 
   3  11   4      547.92      525.27     11.94 o 
   4  11   4       39.05       39.43      3.71 o 
   5  11   4      153.32      162.35      6.45 o 
   6  11   4        9.27        5.95      2.61 o 
   7  11   4      191.20      205.02      7.53 o 
  -6  12   4        1.15        1.19      4.04 o 
  -5  12   4       29.78       51.54      7.13 o 
  -4  12   4       36.21       26.36      5.46 o 
  -3  12   4        3.94        3.56      3.80 o 
  -2  12   4        0.94       -0.48      3.33 o 
  -1  12   4        9.72        6.65      3.80 o 
   0  12   4        3.49        3.09      3.33 o 
   1  12   4        0.75        1.90      3.09 o 
   2  12   4      148.07      147.25      8.55 o 
   3  12   4       20.42       20.43      4.28 o 
   4  12   4       97.57      106.16      7.36 o 
   5  12   4       34.00       32.78      4.75 o 
  -3  13   4      123.31      110.20      9.26 o 
  -2  13   4        0.44       -0.24      3.80 o 
  -1  13   4       81.72       80.99      7.84 o 
   0  13   4      129.92      121.13      8.79 o 
   1  13   4        0.84       11.16      4.28 o 
   2  13   4       43.05       43.23      5.70 o 
   3  13   4        2.13        0.24      3.33 o 
 -13   0   5        3.78       -2.61      3.56 o 
 -11   0   5       15.28       20.19      4.99 o 
  -9   0   5       12.51        4.75      2.35 o 
  -7   0   5       44.46       44.57      4.04 o 
  -5   0   5     1353.12     1418.88     26.96 o 
  -3   0   5      843.73      887.31     18.64 o 
  -1   0   5       96.42       93.39      2.80 o 
   1   0   5       57.55       67.93      3.33 o 
   3   0   5       41.22       30.16      2.14 o 
   5   0   5       10.02       14.73      1.90 o 
   7   0   5        8.13       13.78      2.38 o 
   9   0   5      317.44      315.40     10.69 o 
  11   0   5      513.28      511.58     16.15 o 
 -13   1   5      164.28      173.92      8.06 o 
 -12   1   5        0.49        0.20      2.60 o 
 -11   1   5      180.50      169.38      7.22 o 
 -10   1   5       44.96       45.68      3.29 o 
  -9   1   5     1335.44     1203.09     15.11 o 
  -8   1   5       39.15       36.47      2.30 o 
  -7   1   5     1037.06      938.03     11.93 o 
  -6   1   5        0.12        2.25      1.15 o 
  -5   1   5       79.37       71.00      2.58 o 
  -4   1   5       71.63       71.75      2.34 o 
  -3   1   5      137.12      108.72      2.62 o 
  -2   1   5        0.55        0.52      0.75 o 
  -1   1   5      482.52      625.38      8.47 o 
   0   1   5       70.79       93.47      3.00 o 
   1   1   5      627.50      605.25     10.04 o 
   2   1   5       19.60       26.84      2.61 o 
   3   1   5      893.02      993.71     21.38 o 
   4   1   5     1266.76     1418.37     29.69 o 
   5   1   5       11.15        5.94      1.90 o 
   6   1   5      142.61      144.75      3.64 o 
   7   1   5       12.96       14.21      2.61 o 
   8   1   5      113.23      108.81      7.01 o 
   9   1   5       29.30       32.60      2.74 o 
  10   1   5       75.79       67.01      3.92 o 
  11   1   5       16.77       23.48      3.08 o 
  12   1   5      103.25      108.38      5.94 o 
 -13   2   5       18.25       15.08      3.69 o 
 -12   2   5      100.78       99.22      6.13 o 
 -11   2   5        6.86        8.06      2.27 o 
 -10   2   5      371.85      353.78      8.09 o 
  -9   2   5        0.00       -1.30      1.30 o 
  -8   2   5      274.24      308.03      5.90 o 
  -7   2   5       62.19       57.43      2.61 o 
  -6   2   5     1422.90     1330.01     25.47 o 
  -5   2   5       97.30       95.91      3.23 o 
  -4   2   5        6.73        6.10      1.36 o 
  -3   2   5       72.78       76.76      2.97 o 
  -2   2   5     2010.41     2074.86     24.39 o 
  -1   2   5     1743.41     1902.61     27.70 o 
   0   2   5      657.18      614.49      8.00 o 
   1   2   5     2194.74     2410.66     48.93 o 
   2   2   5      706.98      769.51     18.05 o 
   3   2   5       43.25       45.84      3.56 o 
   4   2   5      258.49      281.92      9.03 o 
   5   2   5       63.57       76.95      4.75 o 
   6   2   5      184.65      193.57      7.60 o 
   7   2   5        4.98        6.65      2.61 o 
   8   2   5       99.36      104.23      3.73 o 
   9   2   5      159.20      148.82      7.36 o 
  10   2   5      240.11      238.26      6.79 o 
  11   2   5       40.19       50.83      3.80 o 
  12   2   5        0.81       -0.32      2.23 o 
 -13   3   5        2.14        6.53      3.19 o 
 -12   3   5       50.85       51.69      8.91 o 
 -11   3   5      420.68      426.00      9.41 o 
 -10   3   5        4.68        5.20      2.09 o 
  -9   3   5       20.52       35.94      3.01 o 
  -8   3   5        2.78        2.02      1.54 o 
  -7   3   5      142.31      130.35      4.11 o 
  -6   3   5      253.40      234.85      5.39 o 
  -5   3   5      501.82      530.38     12.64 o 
  -4   3   5       19.39       15.54      2.21 o 
  -3   3   5      784.36      776.07     15.54 o 
  -2   3   5      437.41      457.57      6.70 o 
  -1   3   5     1039.42     1071.14     23.04 o 
   0   3   5       16.08       29.82      1.31 o 
   1   3   5     1610.24     1748.03     37.29 o 
   2   3   5      102.56      142.74      6.18 o 
   3   3   5      369.79      357.92     10.93 o 
   4   3   5     1018.19     1044.54     24.46 o 
   5   3   5      458.00      464.79     13.54 o 
   6   3   5      298.70      245.34      9.50 o 
   7   3   5        0.19        2.38      2.61 o 
   8   3   5      281.96      255.79     10.45 o 
   9   3   5      312.22      276.45     11.40 o 
  10   3   5       63.41       69.46      3.87 o 
  11   3   5      265.20      259.76      7.64 o 
  12   3   5      472.98      461.55     11.26 o 
 -12   4   5       11.73       15.48      5.11 o 
 -11   4   5       64.15       63.46      5.11 o 
 -10   4   5       15.69       13.44      2.72 o 
  -9   4   5        0.29       -0.71      2.16 o 
  -8   4   5        0.37        0.00      2.02 o 
  -7   4   5     1486.37     1446.47     20.79 o 
  -6   4   5      983.78      910.47     13.29 o 
  -5   4   5       20.74       20.55      2.21 o 
  -4   4   5      443.86      396.51      6.82 o 
  -3   4   5      233.09      231.78      4.54 o 
  -2   4   5       39.95       50.76      5.70 o 
  -1   4   5        1.16        1.75      1.31 o 
   0   4   5     2509.76     2642.20     33.58 o 
   1   4   5       15.82       14.01      2.85 o 
   2   4   5       77.06       71.73      5.23 o 
   3   4   5     1642.80     1723.09     37.76 o 
   4   4   5      672.55      678.31     18.05 o 
   5   4   5      733.19      702.06     19.00 o 
   6   4   5        5.80        4.04      2.85 o 
   7   4   5      411.33      391.41     13.54 o 
   8   4   5       98.94       74.34      6.41 o 
   9   4   5        3.57       11.88      4.04 o 
  10   4   5       19.59       23.04      4.99 o 
  11   4   5      176.99      180.84      6.39 o 
  12   4   5        1.11        3.97      2.55 o 
 -12   5   5        4.38        8.60      3.35 o 
 -11   5   5      291.47      305.25      8.09 o 
 -10   5   5      253.29      263.54      8.90 o 
  -9   5   5        8.69        8.04      2.67 o 
  -8   5   5        0.01       -0.57      1.88 o 
  -7   5   5        0.62       -0.49      1.43 o 
  -6   5   5        7.56        7.22      1.72 o 
  -5   5   5      408.17      413.04      7.38 o 
  -4   5   5      807.00      806.53     11.54 o 
  -3   5   5      416.79      393.00      6.47 o 
  -2   5   5        1.56        4.18      1.90 o 
  -1   5   5      194.56      170.49      4.90 o 
   0   5   5        2.61        0.95      1.19 o 
   1   5   5     1468.42     1462.33     17.39 o 
   2   5   5      197.21      216.84      8.79 o 
   3   5   5     1361.96     1363.27     31.83 o 
   4   5   5      328.44      347.94     12.35 o 
   5   5   5      127.88      127.30      7.36 o 
   6   5   5      947.90      883.28     23.75 o 
   7   5   5       36.52       54.15      5.70 o 
   8   5   5        0.92        0.00      3.09 o 
   9   5   5        0.12       -0.95      2.85 o 
  10   5   5        7.04        1.19      3.56 o 
  11   5   5      185.91      206.15     11.64 o 
 -11   6   5        7.80       11.78      3.35 o 
 -10   6   5      121.34      130.80      6.59 o 
  -9   6   5       67.59       58.66      4.53 o 
  -8   6   5       85.88       90.39      5.00 o 
  -7   6   5      562.31      540.50     17.22 o 
  -6   6   5      181.86      201.65      5.08 o 
  -5   6   5      515.08      507.02      8.60 o 
  -4   6   5      215.35      213.46      4.82 o 
  -3   6   5       12.10        7.36      2.02 o 
  -2   6   5     1141.10     1119.83     18.63 o 
  -1   6   5       86.34       83.22      3.68 o 
   0   6   5     1306.52     1269.40     20.15 o 
   1   6   5       12.32       18.58      1.83 o 
   2   6   5       19.29       16.39      3.80 o 
   3   6   5      332.86      310.42     11.64 o 
   4   6   5       79.54       72.44      6.18 o 
   5   6   5       30.29       39.19      4.99 o 
   6   6   5      157.15      154.14      8.79 o 
   7   6   5       32.46       28.74      4.99 o 
   8   6   5        2.03       -2.14      3.09 o 
   9   6   5        0.18        4.75      3.56 o 
  10   6   5      206.77      213.52     11.64 o 
  11   6   5       51.26       57.71      7.36 o 
 -11   7   5      125.59      125.13      6.79 o 
 -10   7   5        3.11        6.21      2.85 o 
  -9   7   5       52.29       67.69      4.96 o 
  -8   7   5        0.69        3.56      3.80 o 
  -7   7   5      135.77      126.35      8.31 o 
  -6   7   5        4.25       -1.43      3.09 o 
  -5   7   5        4.40        6.07      2.16 o 
  -4   7   5       52.37       57.13      6.06 o 
  -3   7   5       43.44       46.07      3.27 o 
  -2   7   5        3.68        4.97      1.93 o 
  -1   7   5      139.54      142.41      6.77 o 
   0   7   5        0.10       -0.38      2.26 o 
   1   7   5        6.32        6.18      1.76 o 
   2   7   5       46.37       53.22      2.66 o 
   3   7   5        1.88        2.82      3.21 o 
   4   7   5        1.54        2.61      3.33 o 
   5   7   5      199.75      210.19     10.69 o 
   6   7   5      582.23      565.50     18.76 o 
   7   7   5        0.05        4.51      3.80 o 
   8   7   5      201.93      225.87     11.88 o 
   9   7   5      132.79      119.46      9.50 o 
  10   7   5        3.61        6.89      4.75 o 
 -10   8   5        4.23        9.03      4.75 o 
  -9   8   5        0.01        5.46      4.28 o 
  -8   8   5       90.89       81.94      7.84 o 
  -7   8   5      100.87       99.51      8.31 o 
  -6   8   5      185.49      164.59      9.50 o 
  -5   8   5       72.30       74.58      6.65 o 
  -4   8   5      811.86      778.30     22.09 o 
  -3   8   5      156.11      144.43      5.46 o 
  -2   8   5      131.57      151.65      5.54 o 
  -1   8   5      317.38      310.63      7.94 o 
   0   8   5      236.98      243.47      6.73 o 
   1   8   5      103.02      113.91      4.56 o 
   2   8   5        2.44        1.84      1.62 o 
   3   8   5      391.96      425.61     10.93 o 
   4   8   5       69.77       73.38      3.16 o 
   5   8   5       30.37       31.35      5.46 o 
   6   8   5        1.22        2.85      3.56 o 
   7   8   5      132.12      130.86      9.03 o 
   8   8   5       23.61       27.79      5.94 o 
   9   8   5        0.18        1.19      4.04 o 
  10   8   5        6.18        9.74      4.99 o 
  -9   9   5      112.35      116.61      9.74 o 
  -8   9   5        0.00        5.70      4.51 o 
  -7   9   5      134.91      129.20      9.26 o 
  -6   9   5        0.00       -0.48      3.33 o 
  -5   9   5      428.79      422.99     15.68 o 
  -4   9   5       32.20       26.60      4.75 o 
  -3   9   5      174.64      173.14      9.03 o 
  -2   9   5        6.94        4.40      2.16 o 
  -1   9   5       96.04       98.22      4.62 o 
   0   9   5        5.89        8.74      2.26 o 
   1   9   5       45.79       43.85      3.37 o 
   2   9   5      629.57      621.61     12.43 o 
   3   9   5      225.54      215.65      6.37 o 
   4   9   5        0.95        1.48      2.26 o 
   5   9   5       31.30       33.01      2.71 o 
   6   9   5        0.29        4.99      4.04 o 
   7   9   5       21.62       18.53      5.46 o 
   8   9   5       17.84       14.73      5.70 o 
   9   9   5        4.94       17.81      5.70 o 
  -8  10   5       66.94       67.21      8.08 o 
  -7  10   5       20.42       24.23      5.70 o 
  -6  10   5      125.65      122.79      9.26 o 
  -5  10   5       14.40       15.68      4.51 o 
  -4  10   5       97.37       93.81      7.60 o 
  -3  10   5       77.76       68.40      6.65 o 
  -2  10   5      470.19      446.51     15.20 o 
  -1  10   5      317.11      325.38     12.35 o 
   0  10   5       28.92       28.22      3.18 o 
   1  10   5        4.49        5.42      2.33 o 
   2  10   5      409.49      422.28     10.14 o 
   3  10   5        0.02        1.00      2.85 o 
   4  10   5       36.48       43.57      3.42 o 
   5  10   5       39.50       42.65      3.38 o 
   6  10   5       43.65       36.03      3.38 o 
   7  10   5      100.81       86.93      8.79 o 
   8  10   5        0.07       -0.48      4.51 o 
  -7  11   5        8.92       11.40      5.23 o 
  -6  11   5       81.50       79.33      8.08 o 
  -5  11   5       20.24       15.20      4.75 o 
  -4  11   5       10.93       10.45      4.28 o 
  -3  11   5        0.24       -0.24      3.33 o 
  -2  11   5       52.68       66.74      6.65 o 
  -1  11   5        0.01        2.14      3.33 o 
   0  11   5      120.10      126.59      7.84 o 
   1  11   5        4.12       10.57      2.60 o 
   2  11   5        6.40        3.26      4.28 o 
   3  11   5        0.87        2.38      2.28 o 
   4  11   5      101.26      109.09     12.47 o 
   5  11   5       24.55       31.17      4.28 o 
   6  11   5       66.72       82.96      4.96 o 
  -5  12   5        0.01        3.09      4.04 o 
  -4  12   5       66.35       77.43      7.84 o 
  -3  12   5       14.05       14.01      4.75 o 
  -2  12   5        0.07        2.14      3.56 o 
  -1  12   5       37.34       37.76      5.46 o 
   0  12   5      135.85      105.21      7.84 o 
   1  12   5       81.13       72.91      6.65 o 
   2  12   5      201.94      229.19     10.69 o 
   3  12   5       14.05        9.50      3.80 o 
   4  12   5      160.23      180.24      7.02 o 
   5  12   5        1.37        2.43      2.57 o 
  -2  13   5        4.46        4.28      4.04 o 
  -1  13   5       47.35       52.01      6.65 o 
   0  13   5      137.77      151.05      9.50 o 
   1  13   5        1.90        3.80      3.80 o 
 -12   0   6      161.15      190.72     11.40 o 
 -10   0   6       61.77       52.32      4.28 o 
  -8   0   6       68.72       78.80      4.45 o 
  -6   0   6     1994.44     2012.58     75.41 o 
  -4   0   6     2317.11     2221.69     33.08 o 
  -2   0   6      228.58      261.99      5.75 o 
   0   0   6      361.65      332.50      9.26 o 
   2   0   6      935.64     1039.08     21.85 o 
   4   0   6     1444.92     1640.91     33.25 o 
   6   0   6      155.70      168.63      5.94 o 
   8   0   6        0.94        0.00      1.90 o 
  10   0   6       19.61       13.78      3.33 o 
  12   0   6      458.85      455.53     15.91 o 
 -13   1   6       26.73       28.96      5.11 o 
 -12   1   6       13.26        9.16      3.35 o 
 -11   1   6       29.44       28.35      3.06 o 
 -10   1   6       40.07       35.16      3.10 o 
  -9   1   6       53.64       57.74      3.03 o 
  -8   1   6       93.91      105.21      3.74 o 
  -7   1   6     1251.91     1200.17     18.34 o 
  -6   1   6     2700.02     2689.06     28.50 o 
  -5   1   6     1152.53     1131.61     13.41 o 
  -4   1   6       69.11       53.52      2.18 o 
  -3   1   6      635.94      681.32      8.45 o 
  -2   1   6      651.74      649.86      7.84 o 
  -1   1   6      379.34      429.77      9.32 o 
   0   1   6      202.44      252.03      4.21 o 
   1   1   6       69.38       75.01      2.06 o 
   2   1   6      883.74      928.20     11.16 o 
   3   1   6      139.58      147.25      5.70 o 
   4   1   6     1360.92     1558.26     32.78 o 
   5   1   6       95.62       94.76      4.75 o 
   6   1   6      699.33      743.30     11.94 o 
   7   1   6        8.09        6.32      1.43 o 
   8   1   6       14.71       25.31      2.23 o 
   9   1   6       51.55       52.94      3.25 o 
  10   1   6      159.37      176.96      5.78 o 
  11   1   6       22.89       24.32      3.01 o 
  12   1   6      208.86      217.54      7.46 o 
 -12   2   6        4.32        0.69      2.85 o 
 -11   2   6       44.65       43.90      3.56 o 
 -10   2   6       21.04       20.73      2.87 o 
  -9   2   6      755.65      739.95     10.86 o 
  -8   2   6       70.59       68.94      3.08 o 
  -7   2   6      340.75      341.82      6.23 o 
  -6   2   6        2.52        1.21      1.23 o 
  -5   2   6     2431.39     2493.93     26.39 o 
  -4   2   6      166.31      158.15      4.64 o 
  -3   2   6     1727.38     1746.42     21.46 o 
  -2   2   6      259.64      263.80      5.30 o 
  -1   2   6      388.30      356.06     11.64 o 
   0   2   6     1458.88     1514.50     22.47 o 
   1   2   6      278.05      286.92      6.94 o 
   2   2   6      555.55      555.05      9.18 o 
   3   2   6     3033.37     3068.54     61.99 o 
   4   2   6       30.35       21.61      3.09 o 
   5   2   6      749.46      748.61     18.53 o 
   6   2   6        0.03        0.48      2.14 o 
   7   2   6       14.69       27.08      3.80 o 
   8   2   6      128.22      123.93      5.58 o 
   9   2   6      480.26      488.03      9.87 o 
  10   2   6       99.44       94.34      4.39 o 
  11   2   6      505.28      538.06     11.87 o 
  12   2   6       51.21       67.43     10.57 o 
 -12   3   6      190.09      225.10      8.90 o 
 -11   3   6       57.85       66.18      4.15 o 
 -10   3   6       21.61       22.03      3.01 o 
  -9   3   6        0.03        1.89      1.86 o 
  -8   3   6        2.23        1.34      1.51 o 
  -7   3   6      370.40      337.81      7.07 o 
  -6   3   6      521.34      531.97     14.83 o 
  -5   3   6      101.92      105.35      3.51 o 
  -4   3   6      558.33      536.81      9.36 o 
  -3   3   6      136.14      128.18      3.28 o 
  -2   3   6       56.95       61.42      6.77 o 
  -1   3   6     1139.26     1216.49     26.13 o 
   0   3   6     1643.37     1708.55     25.30 o 
   1   3   6      107.59      103.08      5.70 o 
   2   3   6     1164.72     1221.48     27.79 o 
   3   3   6       10.85       14.25      3.09 o 
   4   3   6      134.22      149.86      6.89 o 
   5   3   6      175.37      189.29      8.08 o 
   6   3   6      533.26      476.43     14.25 o 
   7   3   6       32.71       25.18      4.04 o 
   8   3   6       48.26       70.06      5.94 o 
   9   3   6      344.25      336.95      7.63 o 
  10   3   6       64.47       63.32      3.77 o 
  11   3   6      342.37      335.64      8.73 o 
  12   3   6        0.01        1.22      2.33 o 
 -12   4   6        9.47       15.45      3.75 o 
 -11   4   6        4.12        1.95      2.24 o 
 -10   4   6        4.58        6.37      2.28 o 
  -9   4   6       27.18       27.66      2.86 o 
  -8   4   6       21.87       17.71      4.12 o 
  -7   4   6      122.87      122.29      4.25 o 
  -6   4   6      755.67      713.33     11.31 o 
  -5   4   6      129.91      106.81      6.51 o 
  -4   4   6        1.05        2.25      1.21 o 
  -3   4   6       99.89       93.59      2.78 o 
  -2   4   6      216.75      225.14      5.92 o 
  -1   4   6      416.34      430.49      8.55 o 
   0   4   6      121.80      122.88      3.73 o 
   1   4   6     1256.71     1271.12     29.45 o 
   2   4   6      824.21      811.31     20.66 o 
   3   4   6      141.88      180.74      8.31 o 
   4   4   6      564.61      605.63     17.34 o 
   5   4   6       38.52       32.06      4.28 o 
   6   4   6      271.14      218.27      9.50 o 
   7   4   6       13.28        1.66      2.85 o 
   8   4   6      420.39      370.98     13.78 o 
   9   4   6       56.15       57.71      6.18 o 
  10   4   6      155.48      142.98      9.26 o 
  11   4   6       30.93       40.10      3.38 o 
 -12   5   6       63.53       76.09      4.70 o 
 -11   5   6        0.13       -1.47      3.01 o 
 -10   5   6      301.18      314.80     16.74 o 
  -9   5   6       54.63       44.71      4.16 o 
  -8   5   6      264.75      267.68      8.11 o 
  -7   5   6       78.17       80.73      3.56 o 
  -6   5   6     2089.51     2042.23     35.59 o 
  -5   5   6      158.74      151.82      6.59 o 
  -4   5   6      956.31      884.33     14.95 o 
  -3   5   6       20.66       23.76      2.52 o 
  -2   5   6      313.32      331.83      7.78 o 
  -1   5   6      320.65      326.33      9.50 o 
   0   5   6      251.85      239.75     10.45 o 
   1   5   6       34.70       36.71      1.43 o 
   2   5   6     1729.45     1748.50     39.43 o 
   3   5   6       32.98       34.20      4.28 o 
   4   5   6      770.75      759.77     20.90 o 
   5   5   6        4.05        4.28      3.09 o 
   6   5   6      487.02      439.86     14.96 o 
   7   5   6      740.20      726.29     21.38 o 
   8   5   6      323.83      322.53     13.30 o 
   9   5   6       20.04       26.60      4.99 o 
  10   5   6      114.06      110.68      8.79 o 
  11   5   6        2.78       -2.38      3.56 o 
 -11   6   6      108.24      132.42      7.00 o 
 -10   6   6       74.51       83.28      5.58 o 
  -9   6   6      143.94      157.42      6.76 o 
  -8   6   6        6.54        3.33      3.80 o 
  -7   6   6       54.07       48.21      6.18 o 
  -6   6   6       16.26       14.51      2.57 o 
  -5   6   6       67.81       78.95      4.43 o 
  -4   6   6       54.47       57.73      3.78 o 
  -3   6   6     1045.34     1040.90     18.22 o 
  -2   6   6      260.37      258.17      6.96 o 
  -1   6   6      221.68      224.20      8.08 o 
   0   6   6      549.93      529.44     13.89 o 
   1   6   6      524.71      512.98     20.54 o 
   3   6   6     2342.01     2259.13     50.11 o 
   4   6   6      201.55      204.97      9.98 o 
   5   6   6      536.68      517.28     17.10 o 
   6   6   6       67.20       67.45      6.65 o 
   7   6   6      149.93      169.58      9.74 o 
   8   6   6        0.30       -0.71      3.09 o 
   9   6   6       11.12       14.73      4.75 o 
  10   6   6        8.96        4.51      4.04 o 
  11   6   6      263.44      264.58     13.78 o 
 -10   7   6       78.91       87.64      8.79 o 
  -9   7   6       34.56       47.74      6.89 o 
  -8   7   6       11.97       14.01      4.75 o 
  -7   7   6       35.25       38.71      5.70 o 
  -6   7   6       35.36       35.63      5.46 o 
  -5   7   6       10.94       12.78      2.61 o 
  -4   7   6       23.76       30.11      3.10 o 
  -3   7   6       44.67       38.95      3.27 o 
  -2   7   6        3.51        7.84      2.18 o 
  -1   7   6       30.91       26.00      2.74 o 
   0   7   6       24.36       30.48      2.72 o 
   1   7   6     1628.52     1575.44     24.72 o 
   2   7   6       21.72       23.50      2.14 o 
   3   7   6        0.69        4.75      3.33 o 
   4   7   6       30.34       26.36      4.99 o 
   5   7   6       36.18       48.21      5.94 o 
   6   7   6      126.28      124.21      8.55 o 
   7   7   6      181.93      165.78      9.98 o 
   8   7   6        3.13        3.80      4.04 o 
   9   7   6        1.40        3.33      4.04 o 
  10   7   6       64.47       64.13      7.84 o 
 -10   8   6       28.57       34.44      6.89 o 
  -9   8   6       67.11       57.00      7.60 o 
  -8   8   6       93.84      117.09      9.26 o 
  -7   8   6        0.69       -1.43      3.56 o 
  -6   8   6      439.35      449.83     16.63 o 
  -5   8   6       45.61       46.79      5.70 o 
  -4   8   6       17.03       17.65      3.92 o 
  -3   8   6      448.40      418.62      9.99 o 
  -2   8   6      383.74      331.12      8.64 o 
  -1   8   6      195.06      172.99     10.45 o 
   0   8   6       43.82       38.10      3.14 o 
   1   8   6      560.89      545.33     11.13 o 
   2   8   6      124.03      115.51      4.31 o 
   3   8   6        4.19        7.11      1.72 o 
   4   8   6       32.44       35.15      5.46 o 
   5   8   6        6.46        6.65      4.04 o 
   6   8   6        0.50       -3.09      3.33 o 
   7   8   6       72.87       79.56      8.08 o 
   8   8   6        0.25       -3.56      3.56 o 
   9   8   6        0.07       -3.33      3.33 o 
  -9   9   6       39.66       66.98      8.31 o 
  -8   9   6       25.35       24.23      5.70 o 
  -7   9   6        5.11       -1.90      3.80 o 
  -6   9   6      214.30      186.68     10.69 o 
  -5   9   6       39.91       44.41      5.94 o 
  -4   9   6      218.96      226.34     10.93 o 
  -3   9   6       17.76       28.98      4.75 o 
  -2   9   6      105.77      105.40      5.04 o 
  -1   9   6        0.00        1.13      1.99 o 
   0   9   6       99.97       86.93      6.06 o 
   1   9   6       68.78       70.00      4.11 o 
   2   9   6      536.59      547.04     11.53 o 
   3   9   6       62.92       70.61      6.53 o 
   4   9   6      399.28      409.77      9.18 o 
   5   9   6      122.54      113.76      9.03 o 
   6   9   6      191.69      200.45     11.88 o 
   7   9   6       46.27       69.83      8.08 o 
   8   9   6       80.65       98.80      9.26 o 
  -8  10   6       13.57        9.74      4.99 o 
  -7  10   6      298.97      339.63     15.44 o 
  -6  10   6       21.17       26.60      5.70 o 
  -5  10   6      525.64      562.41     19.48 o 
  -4  10   6      135.86      131.81      8.79 o 
  -3  10   6       58.72       62.46      6.41 o 
  -2  10   6       47.18       46.55      5.46 o 
  -1  10   6      313.31      309.38      8.73 o 
   0  10   6       91.68       94.45      4.90 o 
   1  10   6        0.07        2.23      2.16 o 
   2  10   6        2.04        1.08      2.49 o 
   3  10   6      293.84      283.93      7.93 o 
   4  10   6       78.09       80.57      4.52 o 
   5  10   6        5.74       11.40      4.99 o 
   6  10   6       33.85       30.40      6.65 o 
   7  10   6        0.09       -1.90      4.04 o 
  -6  11   6        8.05        6.65      4.51 o 
  -5  11   6        3.49        6.41      4.28 o 
  -4  11   6       10.26       10.93      4.75 o 
  -3  11   6        5.31        8.55      4.28 o 
  -2  11   6       18.57       26.13      4.99 o 
  -1  11   6       12.55       15.44      4.28 o 
   0  11   6        0.25        0.27      2.16 o 
   1  11   6        3.62        7.54      2.60 o 
   2  11   6        9.46       19.82      3.14 o 
   3  11   6      215.99      237.58      8.43 o 
   4  11   6       30.35       30.05      3.51 o 
   5  11   6      189.90      203.18      7.16 o 
   6  11   6        1.92        6.41      4.99 o 
  -4  12   6       51.41       50.35      6.89 o 
  -3  12   6       34.56       32.54      5.70 o 
  -2  12   6        2.24       -0.48      3.33 o 
  -1  12   6      256.30      231.33     11.40 o 
   0  12   6       49.05       51.30      5.94 o 
   1  12   6       81.94       97.14      7.36 o 
   2  12   6        6.98        4.75      3.56 o 
   3  12   6       44.12       51.07      4.39 o 
   4  12   6       37.13       43.95      7.01 o 
 -11   0   7      223.04      228.60      8.30 o 
  -9   0   7      663.98      621.49     17.93 o 
  -7   0   7     3406.95     3212.73     72.44 o 
  -5   0   7      411.35      381.56      8.88 o 
  -3   0   7     1293.04     1293.58     20.47 o 
  -1   0   7     2685.21     2673.86     37.75 o 
   1   0   7     1265.88     1234.07     26.60 o 
   3   0   7        0.16        1.66      1.43 o 
   5   0   7        0.07       -0.24      1.66 o 
   7   0   7       21.19       39.90      3.56 o 
   9   0   7      379.71      368.13     11.88 o 
  11   0   7      142.44      134.19      8.08 o 
 -12   1   7       88.82       95.86      6.30 o 
 -11   1   7       39.58       39.49      4.66 o 
 -10   1   7      403.32      425.89     11.66 o 
  -9   1   7       20.51       13.20      2.50 o 
  -8   1   7      103.71      111.09      3.83 o 
  -7   1   7      458.32      447.20      7.49 o 
  -6   1   7      848.58      828.91     14.37 o 
  -5   1   7      839.91      810.22     10.53 o 
  -4   1   7      196.13      182.50      4.32 o 
  -3   1   7       34.60       27.51      1.89 o 
  -2   1   7      328.29      302.29      4.52 o 
  -1   1   7      588.05      597.21      8.57 o 
   0   1   7     1120.73     1159.65     14.36 o 
   1   1   7      403.39      401.91      7.61 o 
   2   1   7      797.84      826.24     10.44 o 
   3   1   7      724.11      732.73     11.53 o 
   4   1   7        1.81        0.22      0.82 o 
   5   1   7      195.61      186.86      4.21 o 
   6   1   7       13.60       18.37      1.62 o 
   7   1   7       35.85       27.32      2.05 o 
   8   1   7      282.63      296.51      6.90 o 
   9   1   7       94.64       92.84      5.23 o 
  10   1   7       37.75       31.77      3.08 o 
  11   1   7      368.57      394.53     10.45 o 
 -12   2   7        8.52       14.74      3.61 o 
 -11   2   7        0.80       -1.18      2.01 o 
 -10   2   7        3.64        5.83      2.16 o 
  -9   2   7      104.72      122.32      4.17 o 
  -8   2   7       20.49       23.09      2.21 o 
  -7   2   7      457.73      418.57      7.20 o 
  -6   2   7       82.83       82.81      4.70 o 
  -5   2   7      196.47      187.50      4.16 o 
  -4   2   7        6.52        5.06      1.20 o 
  -3   2   7       12.49       21.27      1.58 o 
  -2   2   7        0.03        0.57      1.25 o 
  -1   2   7      103.17      101.56      2.92 o 
   0   2   7       57.23       73.13      3.80 o 
   1   2   7       34.48       31.39      1.20 o 
   2   2   7      906.37      922.70     21.85 o 
   3   2   7        9.86        9.98      2.61 o 
   4   2   7       11.72       12.11      2.85 o 
   5   2   7        0.51        0.48      2.14 o 
   6   2   7       89.84       69.35      5.23 o 
   7   2   7        7.79        7.51      1.29 o 
   8   2   7        0.06        0.62      1.40 o 
   9   2   7        0.12       -0.24      1.58 o 
  10   2   7      132.76      118.52      7.72 o 
  11   2   7        0.57        0.71      3.09 o 
 -12   3   7        2.75        2.60      4.51 o 
 -11   3   7       24.49       18.50      2.96 o 
 -10   3   7       93.99       94.40      4.66 o 
  -9   3   7        4.78        4.90      1.73 o 
  -8   3   7       46.00       42.68      2.69 o 
  -7   3   7       34.77       31.64      2.30 o 
  -6   3   7     1586.30     1518.21     20.38 o 
  -5   3   7      310.10      290.82      6.17 o 
  -4   3   7      295.46      265.48      8.13 o 
  -3   3   7        0.22        0.19      0.95 o 
  -2   3   7       13.68       12.21      1.99 o 
  -1   3   7       40.15       38.38      2.57 o 
   0   3   7       66.44       50.52      4.75 o 
   1   3   7      237.59      255.63      4.09 o 
   2   3   7       57.83       52.96      4.51 o 
   3   3   7      171.35      148.44      7.13 o 
   4   3   7      258.86      304.95     10.69 o 
   5   3   7      122.22      142.03      7.36 o 
   6   3   7       65.35       76.95      5.70 o 
   7   3   7       36.52       29.93      4.28 o 
   8   3   7      239.66      225.15     10.21 o 
   9   3   7        0.89        3.80      3.33 o 
  10   3   7       93.02       86.05      4.13 o 
  11   3   7       12.98       16.09      2.77 o 
 -12   4   7        1.94        5.94      4.51 o 
 -11   4   7       76.61       88.48      4.84 o 
 -10   4   7        3.66       -1.09      1.94 o 
  -9   4   7      469.97      485.24      9.96 o 
  -8   4   7        0.23       -0.75      2.42 o 
  -7   4   7        0.20        2.70      1.67 o 
  -6   4   7      199.06      180.46      4.99 o 
  -5   4   7      326.14      317.94      7.41 o 
  -4   4   7      317.44      314.92      8.22 o 
  -3   4   7      326.77      338.50      8.30 o 
  -2   4   7       11.73       11.82      2.05 o 
  -1   4   7      540.16      510.73     10.08 o 
   0   4   7       96.47      101.42      3.69 o 
   1   4   7     1411.70     1426.75     17.23 o 
   2   4   7      565.59      573.10     16.63 o 
   3   4   7      101.72      107.35      6.65 o 
   4   4   7       71.43       82.89      6.18 o 
   5   4   7      160.67      139.89      7.84 o 
   6   4   7       51.25       47.50      5.23 o 
   7   4   7       15.37       18.53      4.04 o 
   8   4   7      164.52      146.54      8.55 o 
   9   4   7      223.67      198.79     10.45 o 
  10   4   7        6.10       11.64      4.51 o 
  11   4   7      129.74      118.51      9.03 o 
 -11   5   7      155.36      173.37     12.47 o 
 -10   5   7      125.96      126.71      6.72 o 
  -9   5   7        2.02        1.39      2.28 o 
  -8   5   7       19.86       11.16      4.28 o 
  -7   5   7       18.69       17.35      3.92 o 
  -6   5   7       16.30       12.66      2.67 o 
  -5   5   7      156.41      180.27      6.38 o 
  -4   5   7       75.37       65.60      4.11 o 
  -3   5   7       57.27       57.92      3.58 o 
  -2   5   7       92.14       94.40      4.19 o 
  -1   5   7       29.72       28.18      2.50 o 
   0   5   7      851.72      895.43     15.21 o 
   1   5   7      403.20      430.71      9.03 o 
   2   5   7     1221.12     1148.80     28.50 o 
   3   5   7       67.86       68.40      5.94 o 
   4   5   7     1055.13     1041.93     26.84 o 
   5   5   7       19.59       19.00      4.04 o 
   6   5   7        1.66        0.00      2.85 o 
   7   5   7      146.03      132.05      8.31 o 
   8   5   7      118.57      121.13      8.55 o 
   9   5   7      181.95      169.34      9.98 o 
  10   5   7       16.93       19.48      4.99 o 
 -11   6   7        0.84       -2.84      2.84 o 
 -10   6   7        0.28        0.95      4.04 o 
  -9   6   7       14.76       16.86      4.99 o 
  -8   6   7      277.43      285.95     13.06 o 
  -7   6   7       14.02       13.54      4.51 o 
  -6   6   7       19.81       21.65      3.08 o 
  -5   6   7      206.77      197.93      9.38 o 
  -4   6   7       42.58       50.22      3.78 o 
  -3   6   7      293.72      254.22      9.14 o 
  -2   6   7       37.77       44.37      3.31 o 
  -1   6   7       77.92       86.62      5.58 o 
   0   6   7       31.23       31.06      2.85 o 
   1   6   7      736.03      690.18     21.02 o 
   3   6   7      246.86      233.94     10.69 o 
   4   6   7      562.96      585.68     18.53 o 
   5   6   7       39.05       45.60      5.70 o 
   6   6   7       88.24       73.39      6.89 o 
   7   6   7        0.11       -0.71      3.56 o 
   8   6   7      330.27      320.15     14.01 o 
   9   6   7        7.66        4.04      4.04 o 
  10   6   7       49.39       41.80      6.65 o 
 -10   7   7      283.62      287.38     14.73 o 
  -9   7   7        6.23       10.93      5.23 o 
  -8   7   7      162.54      200.45     11.64 o 
  -7   7   7       35.45       40.85      6.18 o 
  -6   7   7     1016.23      943.84     26.60 o 
  -5   7   7       73.47       73.71      4.53 o 
  -4   7   7       82.35       85.97      4.62 o 
  -3   7   7      208.42      193.26      6.54 o 
  -2   7   7      147.14      162.39      7.01 o 
  -1   7   7       45.79       35.24      3.14 o 
   0   7   7      141.66      143.81      5.13 o 
   1   7   7        4.07        3.06      4.39 o 
   2   7   7     1197.93     1186.64     19.35 o 
   3   7   7       52.14       52.49      6.18 o 
   4   7   7       45.34       40.14      5.46 o 
   5   7   7       35.89       33.96      5.70 o 
   6   7   7      262.46      275.74     12.83 o 
   7   7   7       54.58       47.74      6.41 o 
   8   7   7       76.16       86.21      8.31 o 
   9   7   7        7.17       10.93      4.99 o 
  -9   8   7      246.24      272.89     14.25 o 
  -8   8   7       14.25       15.20      5.23 o 
  -7   8   7      260.33      288.57     13.78 o 
  -6   8   7       25.64       25.89      4.99 o 
  -5   8   7      214.80      227.05     11.16 o 
  -4   8   7        1.74        5.62      2.33 o 
  -3   8   7      297.11      300.21      8.56 o 
  -2   8   7        9.19       13.76      2.60 o 
  -1   8   7      639.47      619.39     13.02 o 
   0   8   7      401.03      374.16      9.18 o 
   1   8   7      310.60      296.15      7.58 o 
   2   8   7       34.18       36.84      2.97 o 
   3   8   7       91.44      107.59      8.55 o 
   4   8   7      101.28      101.41      8.55 o 
   5   8   7       26.53       29.45      5.70 o 
   6   8   7        4.45        7.84      4.51 o 
   7   8   7       14.38       12.59      4.99 o 
   8   8   7       93.61      113.76      9.74 o 
   9   8   7       65.46       68.40      8.31 o 
  -8   9   7       11.30        6.18      4.75 o 
  -7   9   7       46.60       54.15      7.13 o 
  -6   9   7        0.27        0.48      3.80 o 
  -5   9   7       21.40       19.24      4.99 o 
  -4   9   7       23.90       24.94      4.99 o 
  -3   9   7       54.24       63.08      5.11 o 
  -2   9   7       15.74       15.47      3.09 o 
  -1   9   7      128.36      128.45      5.58 o 
   0   9   7       27.80       28.89      3.19 o 
   1   9   7        8.88        8.27      2.50 o 
   2   9   7        6.34       13.15      2.38 o 
   3   9   7       24.68       28.63      2.87 o 
   4   9   7       48.85       65.79      7.60 o 
   5   9   7       81.13       92.63      8.79 o 
   6   9   7        0.28       -0.95      3.56 o 
   7   9   7      195.60      201.17     12.35 o 
   8   9   7        4.75        7.13      4.75 o 
  -7  10   7       25.70       29.69      6.41 o 
  -6  10   7       22.01       10.45      4.99 o 
  -5  10   7      134.42      149.63      9.74 o 
  -4  10   7       65.46       68.16      7.13 o 
  -3  10   7       42.87       37.29      5.46 o 
  -2  10   7       10.88       23.40      3.36 o 
  -1  10   7        4.61        3.50      5.23 o 
   0  10   7       18.84       18.79      3.08 o 
   1  10   7      236.08      274.34      8.22 o 
   2  10   7       25.55       28.49      3.34 o 
   3  10   7       47.79       58.16      3.99 o 
   4  10   7       18.01       21.85      5.94 o 
   5  10   7       10.08       18.05      5.70 o 
   6  10   7       43.09       59.14      8.08 o 
  -5  11   7       10.07        8.08      4.75 o 
  -4  11   7       47.69       55.34      7.13 o 
  -3  11   7       24.09       37.05      5.94 o 
  -2  11   7       81.79      106.88      8.08 o 
  -1  11   7       14.17       14.73      4.51 o 
   0  11   7        0.73        1.07      2.35 o 
   1  11   7       16.72       18.78      3.44 o 
   2  11   7       63.55       70.77      6.77 o 
   3  11   7        2.16       -2.23      2.23 o 
   4  11   7       95.52      119.46     10.21 o 
   5  11   7       17.87       13.54      5.70 o 
  -3  12   7        0.86        2.61      4.28 o 
  -2  12   7        2.87       -1.90      3.80 o 
  -1  12   7        5.08        5.46      4.28 o 
   0  12   7        6.14        4.51      3.80 o 
   1  12   7        8.07       11.16      4.04 o 
   2  12   7        1.23       -2.85      2.85 o 
 -12   0   8       74.03      107.11      9.50 o 
 -10   0   8      170.64      171.98     22.92 o 
  -8   0   8       76.58       73.80      4.77 o 
  -6   0   8     2852.88     2863.20     43.32 o 
  -4   0   8      960.69     1001.80     17.26 o 
  -2   0   8       15.03       13.88      1.62 o 
   0   0   8       64.84       82.89      4.99 o 
   2   0   8      851.26      800.15     18.76 o 
   4   0   8      402.69      400.19     10.93 o 
   6   0   8       26.86       25.89      3.09 o 
   8   0   8        7.06       12.35      2.85 o 
  10   0   8       31.08       46.31      4.99 o 
 -12   1   8       24.24       31.76      4.62 o 
 -11   1   8        0.02        1.57      2.19 o 
 -10   1   8       23.22       32.13      2.82 o 
  -9   1   8        0.54       -0.38      1.62 o 
  -8   1   8       13.85       14.92      2.12 o 
  -7   1   8      239.77      254.78      5.51 o 
  -6   1   8      804.05      743.03     10.32 o 
  -5   1   8      297.13      290.02      5.44 o 
  -4   1   8      189.72      187.41      4.45 o 
  -3   1   8       23.91       33.35      2.71 o 
  -2   1   8      165.82      147.07      5.19 o 
  -1   1   8       30.59       36.21      1.95 o 
   0   1   8      305.40      325.23      7.20 o 
   1   1   8      459.75      456.01      9.50 o 
   2   1   8      737.59      725.54     12.23 o 
   3   1   8      256.42      277.49      5.81 o 
   4   1   8       82.89       96.33      3.25 o 
   5   1   8      770.59      774.17     12.71 o 
   6   1   8        7.49        2.51      1.90 o 
   7   1   8       19.20       28.33      4.28 o 
   8   1   8       41.30       32.42      2.57 o 
   9   1   8        2.61        5.51      1.93 o 
  10   1   8       16.24       13.40      2.52 o 
  11   1   8       12.99       19.29      4.28 o 
 -11   2   8       39.08       47.15      5.46 o 
 -10   2   8        8.27        6.08      2.01 o 
  -9   2   8        5.42        3.36      1.71 o 
  -8   2   8        5.20        3.42      1.62 o 
  -7   2   8      755.52      723.91     10.49 o 
  -6   2   8        0.57       -0.67      1.71 o 
  -5   2   8        4.04        5.16      1.38 o 
  -4   2   8      232.56      232.37      4.83 o 
  -3   2   8      196.36      184.50      6.28 o 
  -2   2   8        1.46        1.10      1.17 o 
  -1   2   8        5.32        6.54      1.32 o 
   0   2   8      593.68      566.72      8.30 o 
   1   2   8      112.70      116.24     11.04 o 
   2   2   8       44.71       44.69      3.09 o 
   3   2   8      414.63      373.35      6.81 o 
   4   2   8      172.33      182.64      7.84 o 
   5   2   8        0.12       -2.14      2.14 o 
   6   2   8       65.75       65.55      5.23 o 
   7   2   8       85.16       74.85      3.02 o 
   8   2   8        9.60       10.11      1.80 o 
   9   2   8       43.11       42.38      7.60 o 
  10   2   8       22.52       21.24      2.85 o 
  11   2   8      119.44      115.62      8.79 o 
 -11   3   8        4.84        4.35      2.40 o 
 -10   3   8       48.57       47.15      5.46 o 
  -9   3   8        7.10        6.13      1.95 o 
  -8   3   8      159.55      146.50      7.86 o 
  -7   3   8      702.59      693.95     12.07 o 
  -6   3   8       32.37       28.31      3.85 o 
  -5   3   8     1820.29     1786.87     34.85 o 
  -4   3   8      102.36       97.44      4.02 o 
  -3   3   8      891.52      840.18     15.44 o 
  -2   3   8      129.37      136.46      4.94 o 
  -1   3   8      262.46      270.47      7.60 o 
   0   3   8       29.69       30.92      5.23 o 
   1   3   8     1367.18     1367.08     17.03 o 
   2   3   8      251.54      236.56      5.04 o 
   3   3   8      227.43      213.28      9.03 o 
   4   3   8       27.43       29.69      4.04 o 
   5   3   8      577.94      552.91     16.39 o 
   6   3   8       58.76       54.86      5.23 o 
   7   3   8      104.04      120.89      7.36 o 
   8   3   8      120.45      118.51      7.60 o 
   9   3   8      313.50      288.09     12.11 o 
  10   3   8      162.56      156.99      9.26 o 
  11   3   8      328.30      346.04     14.49 o 
 -11   4   8        1.21        0.17      3.01 o 
 -10   4   8      208.05      237.91      8.98 o 
  -9   4   8        4.16        6.29      2.20 o 
  -8   4   8      127.91      134.42      5.11 o 
  -7   4   8       46.82       39.72      3.11 o 
  -6   4   8     1163.75     1175.18     24.58 o 
  -5   4   8       25.32       25.43      3.10 o 
  -4   4   8      617.50      631.18     13.18 o 
  -3   4   8      219.61      198.08      6.36 o 
  -2   4   8      398.36      391.88      9.10 o 
  -1   4   8        0.99        0.44      1.59 o 
   0   4   8       12.11       19.60      2.15 o 
   1   4   8        0.01        1.57      1.40 o 
   2   4   8     4603.18     4651.03     94.53 o 
   3   4   8      468.45      477.14     15.20 o 
   4   4   8     1379.56     1359.71     32.78 o 
   5   4   8       31.16       34.68      4.75 o 
   6   4   8      426.85      427.98     14.96 o 
   7   4   8        7.71        4.51      3.33 o 
   8   4   8      404.93      411.12     15.20 o 
   9   4   8       28.74       35.15      5.46 o 
  10   4   8      250.22      250.80     12.35 o 
 -11   5   8       19.56       19.25      4.09 o 
 -10   5   8      151.33      167.10      8.79 o 
  -9   5   8       13.61       21.44      4.63 o 
  -8   5   8       77.73       86.79      5.30 o 
  -7   5   8      226.70      234.41      8.06 o 
  -6   5   8       72.28       66.50      4.53 o 
  -5   5   8       36.63       34.35      6.89 o 
  -4   5   8        2.52       -1.62      1.93 o 
  -3   5   8        8.70       19.42      2.67 o 
  -2   5   8       20.98       16.34      2.45 o 
  -1   5   8      198.59      183.83      5.76 o 
   0   5   8       79.70       77.04      6.53 o 
   1   5   8       13.46       13.02      2.73 o 
   2   5   8       52.96       48.21      5.46 o 
   3   5   8      151.20      143.69      8.08 o 
   4   5   8      151.37      152.24      8.55 o 
   5   5   8      374.66      381.67     14.25 o 
   6   5   8        5.78        5.94      3.56 o 
   7   5   8      153.92      144.88      9.26 o 
   8   5   8        4.66        6.89      4.04 o 
   9   5   8        4.17        5.23      4.04 o 
  10   5   8      298.41      299.02     14.25 o 
 -10   6   8      122.42      127.93      9.62 o 
  -9   6   8      122.39      123.74      9.98 o 
  -8   6   8      228.37      193.09     11.40 o 
  -7   6   8       28.75       31.89      6.89 o 
  -6   6   8      228.77      235.32     19.83 o 
  -5   6   8       98.65       93.79      5.70 o 
  -4   6   8       60.11       51.91      7.01 o 
  -3   6   8       13.64       11.32      2.57 o 
  -2   6   8      237.79      201.66      7.60 o 
  -1   6   8       14.34        8.96      2.73 o 
   0   6   8      115.47       98.95      4.26 o 
   1   6   8       42.84       42.97      2.84 o 
   2   6   8      404.62      388.16      9.38 o 
   3   6   8        0.00        1.66      3.33 o 
   4   6   8       74.00       66.98      6.65 o 
   5   6   8        8.14       10.69      4.04 o 
   6   6   8       17.11       11.88      4.04 o 
   7   6   8       27.38       24.23      4.99 o 
   8   6   8       42.16       39.43      6.18 o 
   9   6   8       79.92       74.34      8.08 o 
  -9   7   8      209.00      221.12     12.59 o 
  -8   7   8        0.07        2.38      4.28 o 
  -7   7   8      185.99      175.28     10.45 o 
  -6   7   8       16.81       21.23      5.46 o 
  -5   7   8      209.89      200.62     12.11 o 
  -4   7   8       11.41       19.81      4.51 o 
  -3   7   8      165.08      163.67      8.08 o 
  -2   7   8        0.01        0.54      1.99 o 
  -1   7   8      332.88      294.09     18.64 o 
   0   7   8        0.98        2.59      1.93 o 
   1   7   8      189.13      184.00      5.67 o 
   2   7   8       61.85       55.33      4.04 o 
   3   7   8       24.36       26.36      5.23 o 
   4   7   8        3.94        3.09      3.56 o 
   5   7   8       33.61       31.59      5.70 o 
   6   7   8        0.01       -2.85      2.85 o 
   7   7   8      143.54      149.15      9.98 o 
   8   7   8        7.07        6.18      4.28 o 
   9   7   8      388.74      407.79     17.34 o 
  -9   8   8       76.05       77.43      9.03 o 
  -8   8   8        0.94        7.84      4.99 o 
  -7   8   8       76.94       73.86      7.84 o 
  -6   8   8       35.42       40.38      6.18 o 
  -5   8   8      257.60      248.32      8.30 o 
  -4   8   8       55.76       56.72      4.37 o 
  -3   8   8       99.96       96.32      5.10 o 
  -2   8   8       32.65       41.97      3.75 o 
  -1   8   8       35.18       32.55      3.31 o 
   0   8   8       13.69       22.57      6.18 o 
   1   8   8      155.47      173.54      5.97 o 
   2   8   8      433.32      428.95      9.53 o 
   3   8   8        5.78        4.99      4.28 o 
   4   8   8       22.41       23.04      5.46 o 
   5   8   8       85.20       82.18      8.31 o 
   6   8   8       40.20       35.86      6.18 o 
   7   8   8       20.80       22.33      5.70 o 
   8   8   8        1.28        1.43      4.51 o 
  -7   9   8      121.90      130.63     10.21 o 
  -6   9   8        8.87        1.90      4.04 o 
  -5   9   8       93.41       93.34      8.08 o 
  -4   9   8        1.80       -1.55      2.16 o 
  -3   9   8        8.88       14.58      3.80 o 
  -2   9   8        3.53        7.01      2.69 o 
  -1   9   8        2.64        1.89      2.73 o 
   0   9   8      100.83       99.04      6.41 o 
   1   9   8        1.14        0.30      2.15 o 
   2   9   8       14.12       17.06      2.81 o 
   3   9   8        0.30       -2.14      3.56 o 
   4   9   8       73.60       81.70      8.55 o 
   5   9   8        0.00       -0.71      4.04 o 
   6   9   8        9.06       12.11      4.99 o 
   7   9   8        7.69       10.21      4.99 o 
  -6  10   8      130.19      146.54      9.98 o 
  -5  10   8       26.93       23.04      5.70 o 
  -4  10   8        0.03        3.80      4.04 o 
  -3  10   8       66.37       62.70      6.89 o 
  -2  10   8      225.19      240.30      8.22 o 
  -1  10   8      153.69      166.47      6.76 o 
   0  10   8       55.88       66.21      6.06 o 
   1  10   8        1.69        1.11      2.40 o 
   2  10   8       85.30       75.47      7.13 o 
   3  10   8      154.65      172.66     11.40 o 
   4  10   8        4.72       12.11      5.23 o 
   5  10   8        2.09        4.28      4.99 o 
  -4  11   8       11.76       11.88      4.75 o 
  -3  11   8       76.14       80.28      7.84 o 
  -2  11   8       33.13       33.96      5.70 o 
  -1  11   8      254.66      267.67     12.11 o 
   0  11   8       14.56       15.27      3.27 o 
   1  11   8      551.21      594.96     13.90 o 
   2  11   8        0.03       -0.24      3.80 o 
   3  11   8      255.08      286.76      8.95 o 
 -11   0   9      217.06      264.39     12.47 o 
  -9   0   9        4.20        5.11      2.67 o 
  -7   0   9      124.53      107.99      5.24 o 
  -5   0   9        9.90       12.83      2.28 o 
  -3   0   9       52.09       48.45      4.99 o 
  -1   0   9      201.52      200.45      8.31 o 
   1   0   9      280.66      267.19      9.26 o 
   3   0   9       59.24       48.69      3.80 o 
   5   0   9       70.63       61.99      4.28 o 
   7   0   9       56.14       68.40      4.75 o 
   9   0   9      115.84      117.56      6.89 o 
 -11   1   9       57.12       75.40      4.61 o 
 -10   1   9        4.64        3.45      1.95 o 
  -9   1   9       32.02       38.14      3.36 o 
  -8   1   9       66.76       73.69      3.42 o 
  -7   1   9      213.41      212.19      6.07 o 
  -6   1   9      105.44       99.53      4.14 o 
  -5   1   9      983.86      959.24     14.47 o 
  -4   1   9      452.68      392.54      7.59 o 
  -3   1   9      578.03      515.95      8.73 o 
  -2   1   9       37.59       38.84      2.15 o 
  -1   1   9      722.57      710.02     13.34 o 
   0   1   9        2.45        1.39      1.65 o 
   1   1   9     2130.16     2158.20     32.15 o 
   2   1   9      436.26      413.39     11.40 o 
   3   1   9      149.53      142.11      4.87 o 
   4   1   9        5.56        5.89      1.54 o 
   5   1   9      208.47      211.52     11.99 o 
   6   1   9        5.20        5.16      1.54 o 
   7   1   9       32.34       36.95      2.62 o 
   8   1   9        4.27        2.83      2.02 o 
   9   1   9      191.92      166.54      5.61 o 
  10   1   9       78.47       77.59      4.36 o 
 -11   2   9        1.49       -0.59      2.85 o 
 -10   2   9      658.04      689.82     11.30 o 
  -9   2   9       23.36       30.35      3.38 o 
  -8   2   9      562.22      567.69     11.05 o 
  -7   2   9       38.63       37.89      3.22 o 
  -6   2   9      453.95      459.06      9.13 o 
  -5   2   9        0.75        1.42      1.64 o 
  -4   2   9       80.59       80.74      5.15 o 
  -3   2   9       72.70       63.61      3.00 o 
  -2   2   9     1522.95     1444.94     18.94 o 
  -1   2   9       37.13       36.80      2.91 o 
   0   2   9      365.62      321.91      7.61 o 
   1   2   9      479.44      462.84     12.83 o 
   2   2   9      215.10      213.75      5.42 o 
   3   2   9      620.37      620.96     10.95 o 
   4   2   9       76.91       80.53      4.75 o 
   5   2   9      387.72      375.10      7.33 o 
   6   2   9       78.77      103.55      6.65 o 
   7   2   9       26.51       26.60      4.28 o 
   8   2   9      188.72      169.81      8.79 o 
   9   2   9        0.08       -1.19      2.85 o 
  10   2   9       36.36       34.91      5.23 o 
 -11   3   9      160.70      171.41     16.03 o 
 -10   3   9        0.47       -0.71      2.77 o 
  -9   3   9       72.80       87.04      4.66 o 
  -8   3   9        4.26        3.60      2.05 o 
  -7   3   9      184.86      196.54      7.29 o 
  -6   3   9       57.10       63.35      3.60 o 
  -5   3   9      448.68      414.58      9.93 o 
  -4   3   9       52.01       36.25      3.88 o 
  -3   3   9       22.20       21.79      2.19 o 
  -2   3   9       91.28       80.80      3.30 o 
  -1   3   9      374.90      380.94      8.06 o 
   0   3   9       92.47       90.34      5.11 o 
   1   3   9      446.57      427.44     14.25 o 
   2   3   9     1163.90     1130.33     18.05 o 
   3   3   9        4.55        4.63      1.31 o 
   4   3   9        6.29        4.75      3.09 o 
   5   3   9        0.03        3.09      2.85 o 
   6   3   9       50.83       57.95      5.70 o 
   7   3   9      292.27      276.93     11.40 o 
   8   3   9       30.76       33.49      5.23 o 
   9   3   9       28.71       34.20      5.23 o 
  10   3   9       88.18       98.56      8.08 o 
 -10   4   9        0.08       -2.33      3.09 o 
  -9   4   9       28.25       27.14      3.20 o 
  -8   4   9       13.33       11.28      2.49 o 
  -7   4   9       12.47        9.77      3.20 o 
  -6   4   9      282.81      239.35      9.19 o 
  -5   4   9      274.89      279.23     11.29 o 
  -4   4   9       45.98       55.93      4.09 o 
  -3   4   9       20.97       14.38      2.62 o 
  -2   4   9        2.65        1.95      1.93 o 
  -1   4   9      351.31      337.06      8.32 o 
   0   4   9        8.92        7.30      1.93 o 
   1   4   9       87.68       86.31      3.69 o 
   2   4   9      181.17      183.73      4.82 o 
   3   4   9        9.71       12.59      3.80 o 
   4   4   9      136.19      124.93      7.60 o 
   5   4   9        4.53        4.51      3.33 o 
   6   4   9      182.94      178.13      9.26 o 
   7   4   9      124.43      129.68      8.31 o 
   8   4   9        3.06        4.04      3.56 o 
   9   4   9      309.29      283.58     12.83 o 
 -10   5   9        5.38        6.06      3.35 o 
  -9   5   9       89.29       84.55      8.31 o 
  -8   5   9        2.64        4.06      2.75 o 
  -7   5   9      477.77      473.31     12.17 o 
  -6   5   9        3.75        2.91      2.60 o 
  -5   5   9       51.88       62.99      5.23 o 
  -4   5   9      103.45       92.83      7.24 o 
  -3   5   9      416.57      386.97      9.80 o 
  -2   5   9      269.69      287.41      9.62 o 
  -1   5   9      150.03      130.78      5.19 o 
   0   5   9       15.78       19.53      2.50 o 
   1   5   9      248.81      248.03      6.41 o 
   2   5   9        0.05        0.32      1.27 o 
   3   5   9       14.82       17.58      4.28 o 
   4   5   9       29.32       28.50      4.99 o 
   5   5   9       94.38       97.38      7.60 o 
   6   5   9       28.81       30.64      5.23 o 
   7   5   9       99.61      105.45      8.08 o 
   8   5   9       75.22       72.68      7.36 o 
   9   5   9      188.06      198.79     11.40 o 
  -9   6   9        1.27        1.79      2.94 o 
  -8   6   9      491.27      527.97     19.71 o 
  -7   6   9        0.26        1.02      2.40 o 
  -6   6   9        2.70        1.01      2.61 o 
  -5   6   9       99.14      101.09      5.44 o 
  -4   6   9        7.70       14.62      3.01 o 
  -3   6   9      165.09      147.23      6.11 o 
  -2   6   9       98.09      102.01      4.96 o 
  -1   6   9      189.56      167.68      5.99 o 
   0   6   9      331.96      344.02     15.44 o 
   1   6   9      202.32      202.16      6.02 o 
   2   6   9      732.59      696.86     12.76 o 
   3   6   9       11.54        6.89      3.80 o 
   4   6   9      475.44      453.39     16.63 o 
   5   6   9        4.53        6.65      4.04 o 
   6   6   9       19.30       21.61      5.23 o 
   7   6   9        9.44        8.08      4.28 o 
   8   6   9      193.00      208.05     11.64 o 
  -9   7   9        1.26        2.61      4.75 o 
  -8   7   9       84.74       95.48      8.79 o 
  -7   7   9      216.39      227.53     12.35 o 
  -6   7   9        0.08        2.83      2.50 o 
  -5   7   9       50.08       53.22      6.18 o 
  -4   7   9       11.75        9.38      2.91 o 
  -3   7   9        2.75        3.18      2.43 o 
  -2   7   9      180.45      170.72      6.42 o 
  -1   7   9      270.20      248.95      7.70 o 
   0   7   9       24.40       23.45      2.94 o 
   1   7   9      202.82      187.61      6.06 o 
   2   7   9        2.43        2.67      1.80 o 
   3   7   9       25.76       22.09      4.99 o 
   4   7   9        6.84       13.06      4.51 o 
   5   7   9       31.31       25.41      5.46 o 
   6   7   9       15.69       17.34      5.23 o 
   7   7   9       47.55       38.48      6.41 o 
   8   7   9        4.96       11.64      4.75 o 
  -8   8   9      198.96      211.85     12.59 o 
  -7   8   9       90.16      111.63      9.50 o 
  -6   8   9      496.92      517.99     19.24 o 
  -5   8   9        5.54       10.36      4.04 o 
  -4   8   9       49.28       58.41      6.18 o 
  -3   8   9       11.47       11.06      2.91 o 
  -2   8   9        0.21       -0.98      2.05 o 
  -1   8   9        0.15        1.66      4.04 o 
   0   8   9       12.32       16.01      2.85 o 
   1   8   9       21.81       22.22      2.87 o 
   2   8   9      182.23      184.13      6.01 o 
   3   8   9       36.00       32.78      5.94 o 
   4   8   9      109.09      124.93      9.50 o 
   5   8   9        0.15        0.24      4.04 o 
   6   8   9        0.04       -0.95      3.56 o 
   7   8   9      177.24      175.99     11.64 o 
  -6   9   9        7.99       13.54      5.23 o 
  -5   9   9       61.79       56.53      7.13 o 
  -4   9   9        1.97       -1.07      2.43 o 
  -3   9   9      204.31      216.38      7.97 o 
  -2   9   9        4.44        1.13      2.60 o 
  -1   9   9      115.74      117.54      9.98 o 
   0   9   9        7.23        5.43      2.55 o 
   1   9   9      308.89      328.63     17.93 o 
   2   9   9       17.18       27.06      4.28 o 
   3   9   9      123.50      149.86     10.69 o 
   4   9   9       17.33       15.44      5.46 o 
   5   9   9      125.95      142.74     10.69 o 
   6   9   9        9.78       10.21      5.23 o 
  -5  10   9      207.10      204.73     11.88 o 
  -4  10   9      101.73      101.89      8.79 o 
  -3  10   9        7.53       10.69      4.28 o 
  -2  10   9      101.08      103.40      5.87 o 
  -1  10   9       17.92       30.57      3.92 o 
   0  10   9      165.64      172.78      7.19 o 
   1  10   9        0.12        0.86      2.45 o 
   2  10   9       12.43       13.49      2.98 o 
   3  10   9       61.69       68.16      8.31 o 
   4  10   9        8.51       13.30      5.70 o 
  -1  11   9       21.06       25.78      5.94 o 
   0  11   9       33.27       41.68      4.39 o 
   1  11   9        0.79        8.59      3.14 o 
 -10   0  10       89.48      112.53      6.53 o 
  -8   0  10      156.50      174.32     13.18 o 
  -6   0  10        1.32       -0.24      3.33 o 
  -4   0  10      261.06      211.38      9.98 o 
  -2   0  10      262.09      249.38     10.21 o 
   0   0  10      235.95      208.05      8.79 o 
   2   0  10      957.90      890.16     21.85 o 
   4   0  10        4.15        1.90      2.38 o 
   6   0  10       10.92        9.50      2.85 o 
   8   0  10       64.47       72.91      5.46 o 
 -10   1  10        3.12        1.85      2.22 o 
  -9   1  10       12.89       12.93      2.94 o 
  -8   1  10      268.76      265.54      7.30 o 
  -7   1  10        9.92       10.55      2.24 o 
  -6   1  10      182.58      190.57     18.76 o 
  -5   1  10       12.04        8.89      4.63 o 
  -4   1  10       12.10        7.72      2.52 o 
  -3   1  10      144.09      115.76     15.79 o 
  -2   1  10      139.45      121.26      5.03 o 
  -1   1  10       32.14       31.36      2.91 o 
   0   1  10       40.01       36.31      2.94 o 
   1   1  10      118.29      117.35      7.36 o 
   2   1  10     1001.87      981.09     33.13 o 
   3   1  10       19.14       22.48      2.33 o 
   4   1  10       55.15       51.44      3.01 o 
   5   1  10        6.28        5.61      1.76 o 
   6   1  10      332.62      329.32      8.91 o 
   7   1  10        8.11       12.33      2.05 o 
   8   1  10        0.86       -0.17      1.93 o 
   9   1  10       19.19       17.08      2.74 o 
 -10   2  10        8.17        6.38      2.56 o 
  -9   2  10       35.12       35.81      4.13 o 
  -8   2  10      131.40      136.38      5.39 o 
  -7   2  10      343.11      342.33      9.80 o 
  -6   2  10      169.53      174.73      5.50 o 
  -5   2  10     1649.29     1577.42     27.20 o 
  -4   2  10        6.76       12.58      2.77 o 
  -3   2  10      340.86      334.05     11.76 o 
  -2   2  10       12.83       10.71      2.52 o 
  -1   2  10        8.30        8.48      2.38 o 
   0   2  10       13.31       11.71      2.85 o 
   1   2  10      636.94      617.25     11.94 o 
   2   2  10      189.52      178.74      5.30 o 
   3   2  10      214.42      210.43      5.65 o 
   4   2  10        1.15        1.54      1.54 o 
   5   2  10      426.59      430.97      8.73 o 
   6   2  10       26.60       31.00      2.55 o 
   7   2  10      193.00      178.13      8.79 o 
   8   2  10        4.76       -0.71      3.09 o 
   9   2  10      226.64      209.00     10.21 o 
 -10   3  10       20.78       28.42      6.29 o 
  -9   3  10       33.02       34.54      3.47 o 
  -8   3  10       65.97       84.29      4.57 o 
  -7   3  10        5.42        6.90      2.28 o 
  -6   3  10      141.57      142.86      5.03 o 
  -5   3  10       26.77       26.27      4.39 o 
  -4   3  10       13.40       19.99      3.10 o 
  -3   3  10      392.96      318.67     19.59 o 
  -2   3  10      173.24      179.40      6.26 o 
  -1   3  10       53.09       53.38      3.58 o 
   0   3  10       40.32       39.33      5.58 o 
   1   3  10        3.18        5.18      2.38 o 
   2   3  10       41.01       43.78      2.90 o 
   3   3  10      493.11      466.77     27.43 o 
   4   3  10      942.33      922.94     24.46 o 
   5   3  10       85.54       63.18      5.94 o 
   6   3  10      112.73      117.56      7.84 o 
   7   3  10        4.17        4.99      3.56 o 
   8   3  10        4.05        1.43      3.56 o 
   9   3  10       18.78       26.60      5.23 o 
 -10   4  10      244.43      280.97     14.96 o 
  -9   4  10      173.41      185.97     11.16 o 
  -8   4  10      345.08      359.96      8.86 o 
  -7   4  10       45.68       47.02      3.60 o 
  -6   4  10        2.87        2.88      1.89 o 
  -5   4  10        8.51        8.71      2.14 o 
  -4   4  10        9.78        7.45      2.00 o 
  -3   4  10        7.02        5.85      2.33 o 
  -2   4  10        9.42        4.88      2.26 o 
  -1   4  10       67.23       58.74      4.39 o 
   0   4  10        6.11        6.27      2.05 o 
   1   4  10       56.16       55.56      3.34 o 
   2   4  10       27.59       25.38      4.87 o 
   3   4  10       96.61       93.36      3.51 o 
   4   4  10      118.03      120.65      7.84 o 
   5   4  10      291.02      280.49     12.11 o 
   6   4  10       27.69       27.31      4.99 o 
   7   4  10       29.55       20.90      4.75 o 
   8   4  10        4.60        4.99      4.04 o 
   9   4  10       39.12       34.68      5.94 o 
  -9   5  10       43.07       31.97      7.96 o 
  -8   5  10      196.19      206.76      6.76 o 
  -7   5  10       19.44       23.93      3.06 o 
  -6   5  10      505.16      481.54     10.22 o 
  -5   5  10       46.19       40.92      5.78 o 
  -4   5  10      109.85      121.96      5.92 o 
  -3   5  10        7.43        4.51      2.61 o 
  -2   5  10      989.78      902.71     24.70 o 
  -1   5  10       22.06       31.80      3.25 o 
   0   5  10      475.44      451.25     10.33 o 
   1   5  10        4.88        0.31      2.38 o 
   2   5  10      313.30      314.89      7.47 o 
   3   5  10        3.06        4.99      3.56 o 
   4   5  10       97.56      100.23      7.84 o 
   5   5  10        1.35        7.36      3.80 o 
   6   5  10      132.90      119.46      8.55 o 
   7   5  10        9.88       17.81      4.99 o 
   8   5  10      137.92      127.54      9.03 o 
  -8   6  10       24.51       31.90      4.45 o 
  -7   6  10      390.55      417.92     11.84 o 
  -6   6  10       59.70       57.63      4.86 o 
  -5   6  10       59.80       60.28      4.77 o 
  -4   6  10       36.57       39.43      4.51 o 
  -3   6  10       72.30       72.02      8.19 o 
  -2   6  10       14.70       11.51      2.85 o 
  -1   6  10       77.25       81.56      4.73 o 
   0   6  10        0.06        2.19      2.11 o 
   1   6  10      614.65      612.86     12.55 o 
   2   6  10        2.00        0.63      2.73 o 
   3   6  10       68.18       78.38      7.60 o 
   4   6  10       60.27       71.73      7.36 o 
   5   6  10      127.67      114.95      8.55 o 
   6   6  10       36.50       42.51      6.41 o 
   7   6  10      177.80      155.56     10.21 o 
  -8   7  10       12.36        8.31      4.99 o 
  -7   7  10      115.94      108.78      9.26 o 
  -6   7  10       49.10       58.29      7.48 o 
  -5   7  10       85.18       84.98      5.44 o 
  -4   7  10       56.81       61.12      4.77 o 
  -3   7  10      130.54      123.53      6.02 o 
  -2   7  10        5.86        6.41      2.67 o 
  -1   7  10        4.05        3.70      3.33 o 
   0   7  10        0.82       -0.20      1.93 o 
   1   7  10        8.12       11.73      2.37 o 
   2   7  10       59.76       52.06      3.42 o 
   3   7  10      204.27      190.48     11.16 o 
   4   7  10       24.45       24.70      5.70 o 
   5   7  10       30.96       37.05      6.41 o 
   6   7  10        0.37        0.71      3.56 o 
   7   7  10        0.89       -1.90      3.80 o 
  -7   8  10      249.97      229.90     12.83 o 
  -6   8  10       28.83       24.94      5.94 o 
  -5   8  10       22.80       16.71      5.23 o 
  -4   8  10       14.57       17.06      3.44 o 
  -3   8  10       90.17      101.49      5.68 o 
  -2   8  10       48.99       72.89      5.58 o 
  -1   8  10      232.35      223.37      7.70 o 
   0   8  10       24.14       26.92      4.04 o 
   1   8  10        0.21       -0.97      2.05 o 
   2   8  10        6.71       16.66      2.63 o 
   3   8  10      156.30      159.60     10.69 o 
   4   8  10        0.06        2.61      4.28 o 
   5   8  10       11.80       18.29      5.70 o 
   6   8  10        1.49        2.85      4.51 o 
  -5   9  10      253.24      277.64     13.78 o 
  -4   9  10        0.73        5.29      3.44 o 
  -3   9  10        0.09        0.24      2.85 o 
  -2   9  10      171.42      156.22      6.93 o 
  -1   9  10       48.96       49.66      4.50 o 
   0   9  10      377.80      422.89     11.18 o 
   1   9  10        2.75        3.38      2.50 o 
   2   9  10       80.17       71.96      8.55 o 
   3   9  10        0.60       -0.24      4.04 o 
   4   9  10        0.07       -1.19      4.28 o 
  -3  10  10      117.38      130.15      9.50 o 
  -2  10  10       31.98       33.03      4.36 o 
  -1  10  10        1.73        6.87      3.02 o 
   0  10  10       64.08       68.14      5.08 o 
   1  10  10      173.76      214.94      9.98 o 
   2  10  10        7.33        9.50      4.99 o 
  -9   0  11      252.97      272.65     14.01 o 
  -7   0  11       49.61       50.11      6.89 o 
  -5   0  11      594.70      580.22     19.24 o 
  -3   0  11     2830.89     2566.94     56.76 o 
  -1   0  11      144.16      136.09      7.60 o 
   1   0  11      287.56      283.58     10.69 o 
   3   0  11       28.19       29.93      3.80 o 
   5   0  11      143.27      146.06      7.36 o 
   7   0  11      142.80      128.25      7.13 o 
  -9   1  11       30.62       38.92      4.78 o 
  -8   1  11      197.48      205.83      8.23 o 
  -7   1  11       14.61       16.72      3.58 o 
  -6   1  11        1.59        1.68      2.60 o 
  -5   1  11       98.94       91.30      6.06 o 
  -4   1  11       31.62       30.19      3.61 o 
  -3   1  11      224.95      197.60      6.97 o 
  -2   1  11      129.07      109.26      5.20 o 
  -1   1  11        5.79        4.92      2.09 o 
   0   1  11      392.28      374.01      9.06 o 
   1   1  11       19.88       21.00      2.67 o 
   2   1  11       12.17       11.39      2.26 o 
   3   1  11      189.72      179.04      5.61 o 
   4   1  11       87.63       89.51      4.09 o 
   5   1  11       83.78       88.66      4.09 o 
   6   1  11      167.36      165.52      5.51 o 
   7   1  11      173.06      161.63      7.84 o 
   8   1  11       26.55       30.11      3.08 o 
  -9   2  11        1.73       -1.10      2.74 o 
  -8   2  11        0.20        1.71      4.99 o 
  -7   2  11       14.49       18.68      3.80 o 
  -6   2  11       25.77       26.52      3.68 o 
  -5   2  11        1.68        1.96      2.50 o 
  -4   2  11      120.09      100.89      5.44 o 
  -3   2  11      143.81      124.49      5.70 o 
  -2   2  11       68.16       54.73      3.94 o 
  -1   2  11        2.54        3.20      2.85 o 
   0   2  11       98.44       94.70      4.50 o 
   1   2  11      207.16      204.33      6.32 o 
   2   2  11      200.37      188.38      5.81 o 
   3   2  11      255.82      232.07     12.59 o 
   4   2  11       80.73       86.52      3.99 o 
   5   2  11      248.33      236.83      6.39 o 
   6   2  11      133.09      154.40      5.58 o 
   7   2  11      117.96       97.61      7.13 o 
   8   2  11       72.45       75.76      6.89 o 
  -9   3  11        5.80        6.13      2.75 o 
  -8   3  11      273.98      301.72     10.67 o 
  -7   3  11        3.05        2.09      2.77 o 
  -6   3  11      150.80      138.82      6.55 o 
  -5   3  11        0.42        1.00      2.97 o 
  -4   3  11      172.28      165.46      6.79 o 
  -3   3  11       17.42       16.81      2.94 o 
  -2   3  11      529.68      473.16     25.77 o 
  -1   3  11       47.34       47.17      3.65 o 
   0   3  11      648.36      622.27     20.90 o 
   1   3  11      346.08      334.74      8.38 o 
   2   3  11      119.34      111.30      4.56 o 
   3   3  11      110.25      108.65      4.26 o 
   4   3  11      146.81      147.03      4.88 o 
   5   3  11       46.55       39.90      5.23 o 
   6   3  11      119.74      119.70      8.31 o 
   7   3  11        1.29        0.24      3.56 o 
   8   3  11      100.90      106.40      8.08 o 
  -9   4  11      230.77      246.77     13.78 o 
  -8   4  11       41.63       42.99      3.78 o 
  -7   4  11      187.49      196.05      6.44 o 
  -6   4  11       15.07       17.33      2.66 o 
  -5   4  11      106.68      103.54      5.87 o 
  -4   4  11       21.92       27.54      3.68 o 
  -3   4  11      310.25      301.94      9.05 o 
  -2   4  11       31.14       29.63      3.42 o 
  -1   4  11      155.96      157.07      6.05 o 
   0   4  11       70.61       71.27      4.28 o 
   1   4  11      220.30      212.35      9.03 o 
   2   4  11      120.70      121.26      5.11 o 
   3   4  11       22.55       24.89      2.47 o 
   4   4  11        3.22        6.65      3.80 o 
   5   4  11      283.25      285.24     12.35 o 
   6   4  11       21.46       20.43      4.99 o 
   7   4  11       71.34       76.00      7.36 o 
   8   4  11        0.64       -1.66      3.56 o 
  -8   5  11      149.79      160.19      6.16 o 
  -7   5  11       23.26       24.09      3.20 o 
  -6   5  11      107.46      122.16      7.31 o 
  -5   5  11       27.16       28.25      3.03 o 
  -4   5  11        0.48        1.16      2.57 o 
  -3   5  11       11.84       13.37      4.75 o 
  -2   5  11      226.34      236.44     12.23 o 
  -1   5  11       13.99       18.83      3.02 o 
   0   5  11      176.91      194.13     13.18 o 
   1   5  11      103.57       99.16      8.19 o 
   2   5  11        6.50        3.85      2.02 o 
   3   5  11       17.24       20.90      4.99 o 
   4   5  11       40.12       40.38      5.94 o 
   5   5  11       41.66       47.74      6.18 o 
   6   5  11      105.53      117.33      8.79 o 
   7   5  11        0.61       -1.19      3.56 o 
  -7   6  11      112.15      122.32      5.49 o 
  -6   6  11        0.00       -1.84      1.94 o 
  -5   6  11       40.37       44.22      3.63 o 
  -4   6  11       41.42       41.19      4.26 o 
  -3   6  11        1.19        2.51      2.60 o 
  -2   6  11      183.66      172.33      7.13 o 
  -1   6  11        0.07        0.25      2.26 o 
   0   6  11      314.52      316.59     11.16 o 
   1   6  11        2.60        4.81      2.26 o 
   2   6  11        0.03       -0.95      1.83 o 
   3   6  11       98.29       94.76      8.08 o 
   4   6  11       63.72       67.45      7.36 o 
   5   6  11      103.99      109.96      9.03 o 
   6   6  11       38.05       40.14      6.41 o 
  -6   7  11      255.39      272.87     10.45 o 
  -5   7  11      137.52      153.58      7.30 o 
  -4   7  11       64.10       81.50      5.61 o 
  -3   7  11       33.20       30.59      3.99 o 
  -2   7  11      360.99      331.12      9.84 o 
  -1   7  11        2.96        1.76      3.68 o 
   0   7  11       88.48       91.79      5.08 o 
   1   7  11       60.66       65.03      4.17 o 
   2   7  11       75.80       80.75      8.31 o 
   3   7  11       10.10       12.59      5.23 o 
   4   7  11      164.95      182.17     11.40 o 
   5   7  11        0.74        5.94      4.28 o 
  -5   8  11       19.84       19.68      3.85 o 
  -4   8  11        0.42        2.54      2.91 o 
  -3   8  11       96.73      104.02      6.26 o 
  -2   8  11        0.01       -2.49      4.16 o 
  -1   8  11       50.93       56.99      4.68 o 
   0   8  11       14.61       20.32      3.47 o 
   1   8  11      200.90      198.49      7.96 o 
   2   8  11        1.19        3.56      4.04 o 
   3   8  11      162.28      162.93     11.40 o 
   4   8  11       19.39        7.60      4.99 o 
  -3   9  11        1.45        2.95      3.01 o 
  -2   9  11       19.17       19.38      3.71 o 
  -1   9  11        1.28        3.24      2.72 o 
   0   9  11       66.89       63.38     13.18 o 
   1   9  11       55.68       51.55      4.56 o 
   2   9  11       54.60       71.01      8.55 o 
  -8   0  12       93.19      114.24      9.74 o 
  -6   0  12      273.62      242.73     12.59 o 
  -4   0  12      117.54      147.73      9.03 o 
  -2   0  12       79.32       61.99      6.18 o 
   0   0  12       60.70       70.30      6.18 o 
   2   0  12       88.27       85.03      6.18 o 
   4   0  12       39.27       40.38      4.51 o 
   6   0  12       79.90       91.20      6.65 o 
  -8   1  12        7.53        5.06      3.18 o 
  -7   1  12       54.95       57.23      9.14 o 
  -6   1  12       35.27       51.74      6.89 o 
  -5   1  12        0.85        0.43      4.99 o 
  -4   1  12       65.30       70.77      4.95 o 
  -3   1  12       78.38       78.89      5.03 o 
  -2   1  12       11.15       14.19      2.94 o 
  -1   1  12        4.39        3.80      2.35 o 
   0   1  12       29.58       27.37      3.18 o 
   1   1  12        0.49       -0.10      1.99 o 
   2   1  12        6.61        5.99      2.61 o 
   3   1  12       94.93      100.69      4.75 o 
   4   1  12       38.90       33.52      3.08 o 
   5   1  12      242.64      261.43      7.29 o 
   6   1  12       43.36       47.79      3.58 o 
   7   1  12        1.60        0.90      2.61 o 
  -8   2  12       41.30       53.83      9.14 o 
  -7   2  12       32.17       37.57      4.53 o 
  -6   2  12       14.61       13.55      5.82 o 
  -5   2  12       56.17       53.40      5.46 o 
  -4   2  12       32.70       37.07      4.03 o 
  -3   2  12      601.31      573.62     19.12 o 
  -2   2  12       42.04       34.39      3.58 o 
  -1   2  12       22.09       28.59      3.35 o 
   0   2  12        0.03       -1.17      1.88 o 
   1   2  12       19.52       20.20      2.84 o 
   2   2  12       40.54       38.38      3.31 o 
   3   2  12       69.67       76.37      6.06 o 
   4   2  12       40.71       43.26      4.75 o 
   5   2  12        1.57        1.65      1.88 o 
   6   2  12        0.03       -0.71      3.09 o 
   7   2  12       44.92       49.16      5.94 o 
  -8   3  12       87.02       97.50      6.55 o 
  -7   3  12      322.98      314.33     10.58 o 
  -6   3  12       22.35       19.58      3.92 o 
  -5   3  12       73.49       71.22      5.27 o 
  -4   3  12       34.07       37.29      4.19 o 
  -3   3  12      431.92      443.21     11.48 o 
  -2   3  12        3.92        0.83      2.33 o 
  -1   3  12      118.87      120.17      5.47 o 
   0   3  12       60.70       60.74      7.48 o 
   1   3  12       55.21       55.76      4.16 o 
   2   3  12        0.85        1.88      2.26 o 
   3   3  12      144.40      140.98      6.06 o 
   4   3  12       64.16       68.98      3.94 o 
   5   3  12      656.42      671.66     20.90 o 
   6   3  12        0.36        1.43      3.80 o 
   7   3  12      123.09      105.69      8.31 o 
  -7   4  12      110.78      125.64     10.33 o 
  -6   4  12       99.51       91.45      7.60 o 
  -5   4  12        0.67        2.21      2.67 o 
  -4   4  12      170.89      176.43      7.44 o 
  -3   4  12       31.52       24.22      4.28 o 
  -2   4  12      461.91      449.86     15.68 o 
  -1   4  12       79.19       68.37      4.99 o 
   0   4  12      741.03      734.74     17.69 o 
   1   4  12       33.16       43.03      3.59 o 
   2   4  12      236.16      250.63      7.36 o 
   3   4  12        0.42        0.77      1.88 o 
   4   4  12       48.95       44.41      5.94 o 
   5   4  12       69.81       59.38      6.65 o 
   6   4  12      374.93      380.24     15.20 o 
  -7   5  12       14.24       23.69      6.18 o 
  -6   5  12       73.18       75.96     12.94 o 
  -5   5  12       77.07       79.73      7.24 o 
  -4   5  12      130.57      135.76     12.23 o 
  -3   5  12       96.11       94.79      9.26 o 
  -2   5  12      124.24      126.41      6.09 o 
  -1   5  12       32.02       33.70      3.77 o 
   0   5  12       12.78       14.05      4.99 o 
   1   5  12       86.87       87.38      4.78 o 
   2   5  12       42.77       44.26      3.51 o 
   3   5  12       79.17       92.86      8.08 o 
   4   5  12       39.44       40.85      6.18 o 
   5   5  12       22.24       16.63      4.99 o 
   6   5  12       45.66       41.09      6.41 o 
  -6   6  12       38.29       54.09      5.34 o 
  -5   6  12        0.09       -2.69      2.69 o 
  -4   6  12        6.04        6.58      3.27 o 
  -3   6  12        1.61       -0.48      2.50 o 
  -2   6  12      153.18      155.22     12.23 o 
  -1   6  12       10.54       20.38      3.48 o 
   0   6  12        5.28        7.80      2.85 o 
   1   6  12       92.46      101.23      5.18 o 
   2   6  12        0.45       -0.19      2.15 o 
   3   6  12       11.14        7.84      4.28 o 
   4   6  12       10.35        8.08      4.51 o 
   5   6  12        2.13        1.66      4.04 o 
  -4   7  12       66.89       74.88      5.64 o 
  -3   7  12       58.59       65.72      5.24 o 
  -2   7  12        1.11        5.59      4.51 o 
  -1   7  12      254.01      260.94      8.84 o 
   0   7  12       50.32       61.74      4.61 o 
   1   7  12      173.19      168.20      7.48 o 
   2   7  12       30.84       39.19      6.65 o 
   3   7  12        4.65       15.68      5.46 o 
  -2   8  12        9.57        7.47      3.25 o 
  -1   8  12        2.55        2.34      2.68 o 
   0   8  12       65.63       76.17      5.25 o 
   1   8  12       70.28       74.57      5.01 o 
  -7   0  13        9.71       21.61      5.94 o 
  -5   0  13      431.97      434.87     17.10 o 
  -3   0  13      153.81      127.54      9.03 o 
  -1   0  13        3.37        2.61      3.33 o 
   1   0  13        0.01       -2.61      2.61 o 
   3   0  13       22.52       25.65      4.28 o 
   5   0  13      222.10      232.04     10.45 o 
  -7   1  13       60.78       56.75      5.46 o 
  -6   1  13       11.51       13.32      3.61 o 
  -5   1  13       54.85       64.48     12.23 o 
  -4   1  13        2.03        3.00      4.99 o 
  -3   1  13      252.86      232.97      8.14 o 
  -2   1  13       74.99       67.15      4.78 o 
  -1   1  13      161.99      170.94      9.62 o 
   0   1  13       21.42       22.51      3.18 o 
   1   1  13        2.74        4.32      2.26 o 
   2   1  13       24.41       29.34      3.27 o 
   3   1  13      191.76      183.41      6.45 o 
   4   1  13       42.01       44.99      3.68 o 
   5   1  13      715.79      726.67     14.68 o 
   6   1  13       27.32       37.86      3.58 o 
  -7   2  13      108.54      124.17     12.23 o 
  -6   2  13      121.88      110.28      6.72 o 
  -5   2  13       13.72       15.38      3.80 o 
  -4   2  13      576.92      575.92     14.09 o 
  -3   2  13        4.42        7.58      2.77 o 
  -2   2  13      299.91      300.20      9.22 o 
  -1   2  13        0.19       -2.02      2.02 o 
   0   2  13      113.63      113.76      6.18 o 
   1   2  13       23.28       25.76      3.25 o 
   2   2  13      261.53      249.24      7.61 o 
   3   2  13       45.48       52.85      3.92 o 
   4   2  13       72.02       72.39      4.39 o 
   5   2  13        3.44        6.48      2.40 o 
  -6   3  13        0.97        5.33      3.10 o 
  -5   3  13       29.49       33.98      4.28 o 
  -4   3  13        6.55        7.09      4.99 o 
  -3   3  13       37.42       39.27      4.28 o 
  -2   3  13       25.70       27.63      3.68 o 
  -1   3  13       26.83       33.64      3.78 o 
   0   3  13        0.42        0.52      2.33 o 
   1   3  13        2.87        5.06      2.33 o 
   2   3  13        1.49        1.49      2.28 o 
   3   3  13        8.17       10.68      3.09 o 
   4   3  13       17.19       13.87      4.39 o 
   5   3  13       71.36       68.88      6.89 o 
  -6   4  13        0.13       -2.43      2.43 o 
  -5   4  13       33.72       37.51      8.19 o 
  -4   4  13        5.65       11.02      3.27 o 
  -3   4  13       72.99       79.73      7.13 o 
  -2   4  13       99.96      106.63      9.50 o 
  -1   4  13      161.46      157.24      8.43 o 
   0   4  13        7.96        8.94      2.84 o 
   1   4  13      161.29      166.83      6.56 o 
   2   4  13       77.55       70.46      4.51 o 
   3   4  13       22.55       21.77      2.94 o 
   4   4  13       12.36       15.44      4.75 o 
  -5   5  13      440.61      482.08     21.97 o 
  -4   5  13       37.52       36.57      4.50 o 
  -3   5  13      213.42      193.21      7.94 o 
  -2   5  13        9.92       11.31      7.96 o 
  -1   5  13      113.90      124.09      8.19 o 
   0   5  13      119.25      122.37      5.93 o 
   1   5  13       60.14       67.81      4.56 o 
   2   5  13       18.36       23.87      3.25 o 
   3   5  13       37.50       35.39      6.18 o 
   4   5  13       39.76       34.91      6.18 o 
  -3   6  13       12.45       15.05      3.61 o 
  -2   6  13       11.36       11.03      3.56 o 
  -1   6  13        0.03        1.50      2.50 o 
   0   6  13      334.61      340.88     10.21 o 
   1   6  13       10.49       11.30      6.06 o 
   2   6  13       51.30       57.14      7.01 o 
  -4   0  14       62.90       65.55      7.60 o 
  -2   0  14       21.12       28.74      5.46 o 
   0   0  14        1.28        2.85      3.56 o 
   2   0  14        1.50       -1.43      3.09 o 
   4   0  14       63.23       49.88      5.94 o 
  -5   1  14        0.10        3.38      3.09 o 
  -4   1  14      512.96      519.59     24.11 o 
  -3   1  14       29.67       23.87      3.78 o 
  -2   1  14      194.35      185.79      9.98 o 
  -1   1  14        0.94       -2.26      2.35 o 
   0   1  14        0.17       -0.29      2.43 o 
   1   1  14        6.29       13.02      3.01 o 
   2   1  14        3.21        6.42      2.60 o 
   3   1  14        0.42       -1.41      3.80 o 
  -5   2  14       44.68       54.03      8.55 o 
  -4   2  14       43.38       37.47      4.53 o 
  -3   2  14       14.10       14.75      3.53 o 
  -2   2  14       35.34       37.53      4.28 o 
  -1   2  14      215.36      234.89      8.38 o 
   0   2  14        5.25        3.69      4.39 o 
   1   2  14       21.14       23.38      3.42 o 
   2   2  14       18.59       23.10      7.84 o 
   3   2  14       74.95       83.88      5.00 o 
  -4   3  14       52.44       57.15      5.29 o 
  -3   3  14       25.17       21.53      3.85 o 
  -2   3  14        1.14       -2.12      2.43 o 
  -1   3  14       24.85       30.03      4.28 o 
   0   3  14       37.49       42.48      4.02 o 
   1   3  14        9.29       16.65      3.44 o 
   2   3  14       53.92       61.97      4.39 o 
   3   3  14       13.86       20.60      3.14 o 
  -3   4  14        0.19       -0.36      2.67 o 
  -2   4  14       61.85       60.18      5.07 o 
  -1   4  14       75.25       91.37      9.86 o 
   0   4  14       42.36       42.74      4.26 o 
   1   4  14       20.93       25.03      3.54 o 
                                                 
